# Supplementary material for: Seq2Phase: language model-based accurate prediction of client proteins in liquid–liquid phase separation
Source: Bioinform Adv. 2023 Dec 22;4(1):vbad189. doi: 10.1093/bioadv/vbad189 (PMC10777356; doi:10.1093/bioadv/vbad189)
Supplement: vbad189_Supplementary_Data [file vbad189_supplementary_data.zip]

Archive with 2 entries (2 files):
- Supplementary_Data.xlsx
- Supplementary_Fig.pdf
