# Supplementary material for: Seq2Phase: language model-based accurate prediction of client proteins in liquid–liquid phase separation
Source: Bioinform Adv. 2023 Dec 22;4(1):vbad189. doi: 10.1093/bioadv/vbad189 (PMC10777356; doi:10.1093/bioadv/vbad189)
Supplement: vbad189_Supplementary_Data [file vbad189_supplementary_data.zip › Supplementary_Data.xlsx]

## Sheet: S1
Supplementary Data S1. UniProt IDs of the scaffold, client, and non-LLPS proteins of H. sapiens and S. cerevisiae after the clustering.
human			yeast
scaffold	client	non-LLPS	scaffold	client	non-LLPS
O00401	A0A0U1RRE5	A0A087X1C5	P00549	P00127	O13297
O00571	A0AV96	A0A0B4J2F0	P04050	P00546	O13329
O14979	A0FGR8	A0A0B4J2F2	P04147	P00812	O13516
O14980	A0FGR9	A0A0K2S4Q6	P05453	P00815	O13535
O15169	A0MZ66	A0A1B0GTW7	P14907	P00942	O13547
O43561	A1KZ92	A0AV02	P25644	P00950	O13563
O43670	A1L3X0	A0AVF1	P32588	P00958	O14467
O43791	A2RTX5	A0AVI4	P34761	P02557	O60200
O60500	A4D1P6	A0AVK6	P39517	P02992	O74700
O60563	A5PKW4	A0AVT1	P39936	P03962	O75012
O60885	A5YKK6	A0JLT2	P40070	P04786	O94742
O75928	A6NHR9	A0JNW5	P53297	P04840	P00128
P00519	A6NL88	A0PJY2	Q02629	P06100	P00175
P04637	A8K8P3	A0PK11	Q02630	P06102	P00358
P05067	C9JLW8	A1A4Y4	P38760	P06105	P00410
P06241	O00151	A1A519		P06208	P00420
P06748	O00159	A1A5B4		P06704	P00424
P10276	O00170	A1A5C7		P06780	P00427
P10636	O00203	A1E959		P06786	P00431
P15502	O00214	A1L0T0		P06787	P00445
P16333	O00217	A1L190		P07170	P00560
P17600	O00231	A1L390		P07259	P00572
P17931	O00257	A1L4H1		P07260	P00724
P24928	O00291	A1L4K1		P07264	P00729
P26599	O00303	A1X283		P07283	P00817
P29590	O00305	A1XBS5		P07284	P00830
P31483	O00330	A1Z1Q3		P07342	P00854
P31943	O00408	A2A288		P07560	P00890
P35637	O00411	A2A2Y4		P07703	P00924
P38432	O00422	A2IDD5		P07834	P00927
P45973	O00425	A2PYH4		P08018	P00937
P46777	O00429	A2RRP1		P08432	P01094
P49790	O00442	A2RU14		P08518	P01120
P51991	O00444	A2RU30		P08524	P01123
P52292	O00459	A2RU49		P08536	P02293
P52948	O00471	A2RUB1		P08566	P02309
P55854	O00483	A2RUB6		P09435	P02400
P62750	O00487	A2RUC4		P09733	P02406
P62993	O00499	A2VDJ0		P09938	P02829
P78352	O00505	A2VEC9		P10080	P02994
Q01130	O00519	A3KMH1		P10363	P03069
Q01844	O00522	A4D0S4		P10964	P03870
Q06787	O00533	A4D126		P11709	P03871
Q07889	O00541	A4D161		P11745	P03873
Q13148	O00560	A4D1B5		P11938	P03877
Q13283	O00566	A4D1E9		P11972	P03879
Q13501	O00567	A4D1T9		P12385	P04037
Q13627	O00584	A4D2B0		P12688	P04039
Q13823	O00628	A4D2B8		P12754	P04051
Q14011	O00746	A4GXA9		P13382	P04385
Q14781	O00764	A4UGR9		P13433	P04386
Q14974	O14495	A5D8V6		P14306	P04387
Q15648	O14514	A5D8V7		P14540	P04397
Q15717	O14531	A5D8W1		P14681	P04456
Q15811	O14576	A5LHX3		P14682	P04802
Q5FBB7	O14578	A5PLL7		P14742	P04807
Q7Z5Q1	O14594	A5PLN9		P14832	P04819
Q8N884	O14617	A5X5Y0		P15180	P04821
Q8WXF1	O14639	A5YM72		P15436	P05066
Q92499	O14646	A6H8Z2		P15454	P05150
Q92804	O14717	A6NC98		P15565	P05317
Q96EP5	O14734	A6NCS4		P15646	P05318
Q96LT7	O14757	A6ND36		P15705	P05373
Q96PK6	O14773	A6NDB9		P15891	P05375
Q96PV0	O14775	A6NDG6		P15992	P05626
Q9GZQ8	O14776	A6NDV4		P16521	P05739
Q9H0L4	O14777	A6NED2		P16550	P05740
Q9NQI0	O14787	A6NFA1		P16861	P05744
Q9NSC5	O14802	A6NFX1		P17119	P05745
Q9NWB1	O14807	A6NFY7		P17967	P05750
Q9UER7	O14827	A6NGG8		P19097	P05756
Q9UHD9	O14874	A6NGQ2		P19158	P06101
Q9UKV8	O14910	A6NI15		P19358	P06104
Q9UPQ9	O14920	A6NI61		P19524	P06106
O75683	O14925	A6NI73		P20081	P06115
	O14936	A6NIH7		P20433	P06168
	O14950	A6NJ46		P20435	P06197
	O14964	A6NJ78		P20436	P06242
	O14965	A6NK06		P20447	P06243
	O14976	A6NK58		P20448	P06701
	O14977	A6NK89		P20459	P06738
	O14994	A6NKB5		P20485	P06774
	O15013	A6NNB3		P20606	P06777
	O15020	A6NNM8		P22138	P06778
	O15042	A6PVC2		P22139	P06779
	O15066	A7E2V4		P22204	P06784
	O15067	A7E2Y1		P22336	P06785
	O15078	A7KAX9		P23201	P06838
	O15079	A7MCY6		P23301	P06839
	O15083	A7MD48		P23594	P06843
	O15091	A7XYQ1		P23644	P06844
	O15131	A8K2U0		P24280	P07143
	O15143	A8K8V0		P24783	P07149
	O15144	A8MQ03		P24869	P07244
	O15145	A8MQ27		P25374	P07246
	O15160	A8MT69		P25443	P07248
	O15173	A8MTA8		P25555	P07249
	O15195	A8MTQ0		P25586	P07250
	O15212	A8MTZ0		P25623	P07251
	O15217	A8MU46		P25627	P07255
	O15226	A8MUP2		P25635	P07256
	O15228	A8MV65		P25808	P07257
	O15240	A8MVW5		P26448	P07261
	O15350	A8MW99		P26754	P07263
	O15360	A8MWX3		P26785	P07267
	O15372	A8MXD5		P27476	P07269
	O15381	A8MXV4		P27636	P07270
	O15392	A8MYU2		P27692	P07271
	O15394	A8MZ59		P28000	P07272
	O15399	A8TX70		P28005	P07273
	O15446	A9UHW6		P28007	P07274
	O15479	A9YTQ3		P28272	P07276
	O15484	B0L3A2		P28274	P07277
	O15523	B0YJ81		P28742	P07278
	O15524	B1AK53		P29295	P07280
	O15527	B1AL88		P29311	P07286
	O15535	B2RTY4		P29469	P07347
	O15540	B2RUY7		P29547	P07866
	O43143	B2RUZ4		P30283	P07884
	O43159	B2RXF5		P30656	P07991
	O43172	B3KU38		P30657	P08004
	O43175	B6A8C7		P30665	P08067
	O43242	B7Z8K6		P30771	P08153
	O43251	B7ZAQ6		P30822	P08417
	O43293	C9JE40		P31383	P08425
	O43295	C9JR72		P31539	P08458
	O43303	D3W0D1		P32288	P08466
	O43309	D6RGH6		P32324	P08525
	O43313	E0CX11		P32336	P08539
	O43324	H0YL14		P32380	P08638
	O43390	K7EJ46		P32461	P08640
	O43395	K9M1U5		P32471	P08678
	O43396	M0R2J8		P32495	P08964
	O43426	O00115		P32497	P09032
	O43432	O00116		P32500	P09064
	O43447	O00124		P32526	P09119
	O43463	O00142		P32527	P09201
	O43474	O00144		P32558	P09232
	O43488	O00154		P32562	P09440
	O43491	O00155		P32582	P09547
	O43504	O00168		P32589	P09620
	O43526	O00175		P32597	P09624
	O43566	O00180		P32598	P09798
	O43581	O00187		P32599	P09880
	O43583	O00189		P32644	P09950
	O43615	O00192		P32657	P09959
	O43617	O00198		P32832	P0C0T4
	O43623	O00204		P32860	P0C0V8
	O43663	O00206		P32861	P0C0W9
	O43678	O00213		P32892	P0C5R9
	O43684	O00220		P32895	P0CD91
	O43707	O00221		P32898	P0CE41
	O43709	O00230		P32905	P0CG63
	O43739	O00232		P33201	P0CT04
	O43795	O00233		P33297	P0CX29
	O43805	O00237		P33309	P0CX31
	O43809	O00244		P33322	P0CX35
	O43815	O00253		P33399	P0CX37
	O43818	O00254		P33418	P0CX39
	O43837	O00255		P33419	P0CX41
	O43865	O00258		P33420	P0CX43
	O60216	O00267		P33892	P0CX45
	O60220	O00268		P33895	P0CX47
	O60229	O00270		P34087	P0CX49
	O60260	O00273		P34216	P0CX51
	O60269	O00287		P34241	P0CX53
	O60293	O00292		P34756	P0CX55
	O60306	O00294		P34760	P0CX77
	O60308	O00300		P34909	P0CX80
	O60313	O00311		P35194	P0CX82
	O60331	O00322		P35207	P0CY06
	O60333	O00327		P35691	P0CY08
	O60341	O00339		P35844	P10127
	O60447	O00341		P36010	P10174
	O60493	O00358		P36013	P10507
	O60504	O00370		P36022	P10614
	O60573	O00391		P36041	P10664
	O60641	O00400		P36049	P10823
	O60645	O00409		P36094	P10862
	O60658	O00418		P36124	P10870
	O60716	O00421		P36126	P10961
	O60763	O00451		P36131	P10962
	O60814	O00453		P36160	P11075
	O60826	O00461		P36421	P11325
	O60841	O00462		P36775	P11353
	O60861	O00463		P37838	P11433
	O60869	O00468		P38009	P11491
	O60870	O00472		P38070	P11633
	O60884	O00476		P38074	P11655
	O60927	O00478		P38112	P11710
	O60930	O00482		P38132	P11746
	O60934	O00488		P38143	P11747
	O75051	O00512		P38147	P11792
	O75061	O00526		P38198	P11914
	O75077	O00548		P38199	P11978
	O75083	O00555		P38203	P12383
	O75116	O00559		P38208	P12611
	O75127	O00562		P38249	P12630
	O75145	O00574		P38262	P12683
	O75146	O00590		P38263	P12689
	O75150	O00591		P38291	P12709
	O75152	O00592		P38313	P12753
	O75154	O00602		P38323	P12866
	O75155	O00622		P38333	P12868
	O75165	O00623		P38336	P12904
	O75175	O00625		P38341	P12945
	O75179	O00626		P38431	P12954
	O75190	O00631		P38623	P12962
	O75306	O00635		P38631	P13099
	O75319	O00716		P38689	P13134
	O75323	O00748		P38691	P13185
	O75330	O00750		P38712	P13186
	O75334	O00754		P38715	P13259
	O75340	O00755		P38719	P13365
	O75348	O00757		P38764	P13393
	O75367	O00762		P38786	P13434
	O75380	O00763		P38788	P13517
	O75382	O14492		P38792	P13574
	O75390	O14497		P38817	P13587
	O75396	O14503		P38822	P13663
	O75410	O14508		P38823	P13712
	O75420	O14512		P38840	P13856
	O75431	O14521		P38863	P14020
	O75439	O14523		P38873	P14064
	O75449	O14524		P38903	P14065
	O75477	O14525		P38911	P14120
	O75489	O14526		P38912	P14126
	O75494	O14529		P38934	P14164
	O75496	O14530		P38961	P14180
	O75521	O14543		P38987	P14242
	O75528	O14544		P38996	P14284
	O75530	O14558		P39009	P14291
	O75531	O14559		P39516	P14680
	O75533	O14561		P39533	P14693
	O75592	O14579		P39676	P14724
	O75593	O14613		P39723	P14736
	O75604	O14618		P39730	P14737
	O75607	O14625		P39731	P14741
	O75616	O14627		P39744	P14743
	O75643	O14628		P39935	P14747
	O75665	O14645		P39940	P14772
	O75691	O14649		P39960	P14904
	O75694	O14653		P39969	P14906
	O75746	O14654		P39976	P14908
	O75781	O14657		P39990	P14922
	O75817	O14662		P40010	P15019
	O75818	O14669		P40014	P15202
	O75822	O14672		P40016	P15274
	O75828	O14678		P40024	P15303
	O75880	O14681		P40055	P15315
	O75891	O14682		P40069	P15367
	O75899	O14684		P40089	P15424
	O75934	O14686		P40160	P15442
	O75935	O14713		P40217	P15496
	O75937	O14727		P40316	P15624
	O75940	O14730		P40362	P15625
	O75943	O14733		P40422	P15700
	O75955	O14735		P40484	P15703
	O75962	O14737		P40494	P15731
	O76003	O14763		P40564	P15790
	O76021	O14764		P40568	P15801
	O76024	O14770		P40825	P15807
	O76041	O14771		P40850	P15873
	O76050	O14772		P40991	P15938
	O76054	O14782		P40993	P16370
	O76070	O14786		P41277	P16387
	O76095	O14788		P41318	P16451
	O94760	O14791		P41697	P16522
	O94766	O14792		P41810	P16603
	O94788	O14796		P41811	P16649
	O94811	O14798		P41832	P16658
	O94826	O14810		P42945	P16661
	O94832	O14828		P43535	P16664
	O94856	O14829		P43583	P17064
	O94874	O14830		P43593	P17065
	O94875	O14832		P43609	P17076
	O94910	O14836		P45818	P17106
	O94915	O14841		P46655	P17255
	O94916	O14842		P46672	P17260
	O94925	O14843		P46675	P17442
	O94929	O14862		P46948	P17505
	O94979	O14863		P46972	P17536
	O94986	O14867		P47069	P17555
	O95059	O14879		P47077	P17649
	O95072	O14880		P47083	P17695
	O95139	O14894		P47113	P17709
	O95140	O14901		P47120	P17883
	O95169	O14904		P47160	P17890
	O95182	O14907		P47169	P17891
	O95197	O14917		P47176	P17898
	O95202	O14924		P47818	P18239
	O95219	O14929		P47912	P18409
	O95232	O14931		P47977	P18410
	O95248	O14939		P48240	P18412
	O95271	O14944		P48412	P18480
	O95294	O14949		P48561	P18494
	O95299	O14957		P48562	P18562
	O95319	O14958		P49017	P18759
	O95347	O14960		P50275	P18851
	O95373	O14967		P52910	P18852
	O95416	O14972		P53011	P18888
	O95429	O14975		P53043	P18898
	O95433	O14978		P53091	P18899
	O95453	O14981		P53096	P19073
	O95466	O15014		P53131	P19145
	O95573	O15015		P53145	P19262
	O95602	O15018		P53148	P19263
	O95613	O15021		P53159	P19454
	O95628	O15027		P53168	P19541
	O95684	O15031		P53199	P19657
	O95707	O15033		P53218	P19658
	O95714	O15040		P53254	P19659
	O95741	O15047		P53256	P19735
	O95758	O15049		P53261	P19736
	O95782	O15054		P53267	P19807
	O95786	O15055		P53276	P19812
	O95793	O15056		P53327	P19880
	O95819	O15060		P53335	P19882
	O95835	O15061		P53378	P20050
	O95863	O15062		P53540	P20052
	O95870	O15068		P53617	P20053
	O95886	O15084		P53686	P20095
	O95900	O15085		P53734	P20133
	O95954	O15105		P53742	P20134
	O95970	O15117		P53743	P20424
	O95983	O15118		P53829	P20434
	O95990	O15119		P53833	P20449
	O95997	O15120		P53859	P20457
	O96000	O15121		P53865	P20486
	O96005	O15130		P53897	P20676
	O96008	O15146		P53905	P20795
	O96011	O15151		P53909	P20840
	O96013	O15155		P53914	P20967
	O96017	O15156		P53923	P21147
	O96019	O15162		P53927	P21182
	O96020	O15164		P53941	P21190
	P00403	O15165		P53981	P21192
	P00441	O15194		P54115	P21242
	P00451	O15197		P54199	P21243
	P00491	O15204		P54780	P21268
	P00505	O15205		P54861	P21269
	P00558	O15209		P57743	P21306
	P00746	O15211		P69851	P21372
	P00915	O15229		P69852	P21373
	P00918	O15230		Q00402	P21374
	P01023	O15231		Q00684	P21375
	P01024	O15232		Q00772	P21524
	P01037	O15239		Q01080	P21538
	P01100	O15243		Q01560	P21560
	P01588	O15245		Q01649	P21576
	P01871	O15254		Q01662	P21651
	P01876	O15258		Q01919	P21691
	P02511	O15259		Q02256	P21734
	P02545	O15260		Q02354	P21801
	P02647	O15263		Q02773	P21825
	P02675	O15265		Q02884	P21826
	P02679	O15269		Q02892	P21827
	P02686	O15270		Q03018	P21951
	P02730	O15287		Q03466	P21954
	P02747	O15296		Q03532	P21957
	P02768	O15297		Q03690	P21965
	P02787	O15304		Q03774	P22007
	P02794	O15315		Q03834	P22082
	P03950	O15318		Q03898	P22133
	P04080	O15327		Q03940	P22134
	P04083	O15342		Q03954	P22137
	P04150	O15353		Q03973	P22141
	P04181	O15354		Q04067	P22146
	P04264	O15355		Q04177	P22149
	P04406	O15357		Q04217	P22211
	P04629	O15370		Q04305	P22213
	P04632	O15374		Q04307	P22214
	P04843	O15382		Q04373	P22216
	P04844	O15389		Q04432	P22219
	P04899	O15393		Q04439	P22224
	P05026	O15405		Q04477	P22276
	P05089	O15409		Q04500	P22289
	P05090	O15427		Q04636	P22515
	P05109	O15431		Q04660	P22516
	P05114	O15439		Q04746	P22543
	P05129	O15440		Q05016	P22579
	P05164	O15444		Q05022	P22696
	P05165	O15455		Q05123	P22768
	P05387	O15457		Q05636	P22803
	P05388	O15460		Q05775	P22804
	P05412	O15466		Q05946	P22855
	P05413	O15467		Q06010	P22936
	P05455	O15488		Q06132	P22943
	P05556	O15492		Q06344	P23179
	P05783	O15496		Q06505	P23202
	P06396	O15498		Q06506	P23255
	P06400	O15499		Q06508	P23292
	P06576	O15503		Q06631	P23293
	P06702	O15504		Q06679	P23337
	P06733	O15514		Q06836	P23394
	P06744	O15516		Q07657	P23503
	P06753	O15519		Q07732	P23542
	P07195	O15522		Q07878	P23561
	P07196	O15528		Q07896	P23615
	P07197	O15530		Q07938	P23639
	P07199	O15533		Q08096	P23642
	P07237	O15534		Q08162	P23643
	P07305	O15537		Q08235	P23724
	P07333	O15541		Q08273	P23776
	P07384	O15547		Q08281	P23900
	P07814	O15550		Q08285	P24004
	P07900	O15551		Q08490	P24279
	P07910	O15552		Q08492	P24384
	P07947	O15553		Q08550	P24482
	P07954	O15554		Q08601	P24583
	P08047	O43147		Q08831	P24813
	P08133	O43148		Q08931	P24814
	P08195	O43149		Q08962	P24867
	P08240	O43151		Q08965	P24870
	P08247	O43155		Q08972	P25037
	P08559	O43156		Q12018	P25042
	P08574	O43157		Q12019	P25043
	P08579	O43164		Q12024	P25044
	P08708	O43166		Q12055	P25045
	P08F94	O43167		Q12099	P25046
	P09012	O43169		Q12123	P25087
	P09038	O43173		Q12136	P25293
	P09110	O43174		Q12149	P25296
	P09132	O43181		Q12176	P25297
	P09211	O43182		Q12178	P25298
	P09234	O43184		Q12196	P25300
	P09327	O43186		Q12213	P25301
	P09417	O43187		Q12220	P25302
	P09429	O43189		Q12248	P25303
	P09497	O43193		Q12285	P25333
	P09543	O43194		Q12292	P25336
	P09619	O43196		Q12365	P25338
	P09622	O43240		Q12389	P25340
	P09661	O43248		Q12411	P25342
	P09669	O43252		Q12429	P25343
	P09874	O43255		Q12460	P25344
	P09936	O43257		Q12464	P25346
	P09972	O43264		Q12499	P25353
	P0C7X2	O43272		Q12514	P25357
	P0CB47	O43278		Q12522	P25358
	P0CG48	O43280		Q12530	P25359
	P0DP58	O43281		Q12532	P25360
	P0DPB6	O43283		Q12680	P25364
	P10074	O43286		Q12754	P25365
	P10155	O43290		Q6Q547	P25368
	P10242	O43291		Q6WNK7	P25369
	P10415	O43292		Q99207	P25375
	P10515	O43294		Q99383	P25377
	P10599	O43296		P00899	P25378
	P10606	O43298		P04076	P25385
	P10644	O43299		P07258	P25386
	P10721	O43300		P07262	P25389
	P10809	O43310		P0C2H6	P25441
	P10909	O43312		P0C2H8	P25451
	P11137	O43315		P0CX34	P25453
	P11166	O43316		P12612	P25454
	P11171	O43318		P13188	P25502
	P11177	O43353		P20484	P25554
	P11182	O43364		P23624	P25573
	P11216	O43365		P24871	P25574
	P11233	O43374		P25367	P25576
	P11274	O43399		P25558	P25580
	P11309	O43402		P32263	P25582
	P11362	O43405		P32656	P25587
	P11387	O43422		P32831	P25588
	P11413	O43427		P32909	P25591
	P11441	O43435		P33750	P25604
	P11498	O43451		P36070	P25605
	P11801	O43462		P36080	P25613
	P11908	O43464		P38219	P25618
	P12004	O43482		P38254	P25632
	P12036	O43490		P38293	P25637
	P12259	O43493		P38625	P25641
	P12270	O43502		P38698	P25646
	P12273	O43505		P38789	P25648
	P12277	O43508		P38798	P25651
	P12955	O43511		P38986	P25653
	P12956	O43513		P38999	P25846
	P13010	O43516		P39076	P25847
	P13073	O43520		P39077	P26188
	P13489	O43521		P39729	P26309
	P13498	O43524		P40007	P26321
	P13591	O43525		P40017	P26364
	P13611	O43529		P40029	P26370
	P13645	O43542		P40468	P26449
	P13693	O43543		P41734	P26725
	P13796	O43548		P41819	P26755
	P13804	O43556		P42846	P26783
	P13866	O43557		P46683	P26786
	P13984	O43559		P47079	P26793
	P13987	O43567		P47117	P27351
	P13995	O43570		P47149	P27514
	P14324	O43572		P49367	P27616
	P14415	O43586		P50101	P27637
	P14550	O43592		P50109	P27654
	P14635	O43593		P50277	P27680
	P14649	O43598		P50896	P27697
	P14678	O43603		P52919	P27705
	P14854	O43609		P53080	P27796
	P14859	O43610		P53111	P27801
	P14866	O43612		P53280	P27825
	P14868	O43614		P53834	P27882
	P14927	O43633		P53849	P27929
	P15056	O43653		P54114	P27999
	P15104	O43665		Q02875	P28004
	P15311	O43674		Q03735	P28240
	P15407	O43676		Q04431	P28241
	P15408	O43681		Q05506	P28263
	P15924	O43683		Q05874	P28319
	P15976	O43688		Q05911	P28320
	P16157	O43699		Q06103	P28321
	P16234	O43708		Q06338	P28495
	P16298	O43715		Q06511	P28496
	P16401	O43716		Q07623	P28519
	P16452	O43719		Q07844	P28627
	P16615	O43731		Q08208	P28707
	P16989	O43741		Q08237	P28708
	P17028	O43747		Q08287	P28737
	P17066	O43752		Q08457	P28743
	P17096	O43759		Q08686	P28791
	P17480	O43765		Q08745	P28795
	P17568	O43766		Q08925	P28817
	P17661	O43768		Q12034	P28834
	P17677	O43772		Q12045	P29029
	P17812	O43776		Q12069	P29055
	P17980	O43808		Q12143	P29056
	P17987	O43819		Q12369	P29340
	P18074	O43820		Q12447	P29366
	P18077	O43822		Q3E7Y3	P29461
	P18124	O43823		Q99297	P29465
	P18206	O43825		P04801	P29468
	P18615	O43826		P11927	P29496
	P18621	O43827		P21304	P29539
	P18754	O43829		P23796	P29703
	P18848	O43847		P32583	P29704
	P18858	O43854		P32618	P29952
	P18887	O43861		P35178	P30606
	P19174	O43866		P38151	P30619
	P19338	O43868		P38330	P30620
	P19367	O43889		P38828	P30775
	P19388	O43895		P38966	P30902
	P19404	O43900		P40002	P31109
	P19474	O43909		P40545	P31111
	P19784	O43913		P42842	P31115
	P20042	O43914		P45819	P31116
	P20248	O43915		P47165	P31244
	P20290	O43916		P48362	P31373
	P20674	O43918		P48589	P31374
	P20774	O43920		P53200	P31376
	P20916	O43921		P53316	P31377
	P21127	O43924		P53883	P31378
	P21266	O43927		Q04225	P31380
	P21281	O43929		Q05955	P31382
	P21283	O43933		Q06616	P31385
	P21291	O60231		Q07362	P31412
	P21397	O60232		Q08421	P31688
	P21579	O60235		Q12272	P31755
	P21589	O60238		Q86ZR7	P32074
	P21912	O60239		Q99369	P32178
	P21926	O60240		P25631	P32179
	P21964	O60241		P35198	P32259
	P22061	O60242		P35719	P32266
	P22087	O60244		P38747	P32316
	P22105	O60248		P39945	P32318
	P22234	O60256		P40157	P32319
	P22314	O60259		P53728	P32323
	P22466	O60266		Q06252	P32325
	P22692	O60281		Q07505	P32327
	P22694	O60284		Q08692	P32332
	P22695	O60285		Q08979	P32333
	P22748	O60292		Q7M4S9	P32334
	P23193	O60294		P40449	P32335
	P23246	O60296		P53133	P32337
	P23258	O60303			P32338
	P23284	O60304			P32339
	P23297	O60312			P32340
	P23368	O60315			P32342
	P23396	O60318			P32343
	P23468	O60336			P32347
	P23471	O60337			P32349
	P23511	O60343			P32350
	P23515	O60346			P32353
	P23526	O60353			P32354
	P23528	O60356			P32357
	P23921	O60381			P32361
	P24539	O60383			P32363
	P24666	O60391			P32364
	P24821	O60393			P32366
	P25054	O60423			P32367
	P25098	O60427			P32368
	P25205	O60437			P32377
	P25311	O60443			P32378
	P25398	O60449			P32379
	P25686	O60462			P32381
	P25705	O60478			P32383
	P25788	O60486			P32386
	P25789	O60487			P32389
	P26232	O60494			P32419
	P26358	O60496			P32432
	P26368	O60502			P32447
	P26373	O60503			P32454
	P26378	O60508			P32457
	P26447	O60512			P32458
	P26640	O60513			P32462
	P26641	O60519			P32468
	P27105	O60524			P32474
	P27695	O60543			P32476
	P27708	O60547			P32478
	P27797	O60548			P32479
	P27815	O60551			P32480
	P27816	O60565			P32481
	P28066	O60566			P32485
	P28072	O60568			P32490
	P28074	O60583			P32492
	P28288	O60602			P32494
	P28289	O60603			P32499
	P28331	O60609			P32504
	P28370	O60610			P32505
	P28482	O60613			P32521
	P28676	O60635			P32523
	P28838	O60636			P32524
	P29084	O60663			P32528
	P29144	O60664			P32529
	P29218	O60667			P32561
	P29401	O60671			P32563
	P29508	O60673			P32565
	P29692	O60674			P32566
	P29728	O60678			P32567
	P29966	O60682			P32569
	P29992	O60683			P32570
	P30038	O60687			P32571
	P30041	O60701			P32573
	P30043	O60704			P32578
	P30044	O60721			P32579
	P30049	O60725			P32580
	P30050	O60733			P32581
	P30085	O60759			P32584
	P30086	O60762			P32585
	P30101	O60779			P32591
	P30154	O60783			P32602
	P30260	O60806			P32604
	P30305	O60829			P32605
	P30307	O60830			P32607
	P30519	O60831			P32609
	P30613	O60844			P32610
	P31150	O60858			P32621
	P31152	O60880			P32623
	P31153	O60882			P32626
	P31323	O60883			P32628
	P31939	O60888			P32629
	P31948	O60894			P32639
	P31949	O60895			P32641
	P32004	O60896			P32643
	P32189	O60902			P32768
	P32322	O60906			P32769
	P32456	O60907			P32771
	P32780	O60911			P32773
	P32969	O60921			P32774
	P33981	O60925			P32776
	P33991	O60928			P32783
	P33992	O60931			P32784
	P33993	O60936			P32786
	P34897	O60939			P32789
	P34947	O60942			P32790
	P35052	O75027			P32791
	P35080	O75030			P32793
	P35125	O75031			P32794
	P35222	O75037			P32795
	P35249	O75038			P32796
	P35250	O75044			P32797
	P35251	O75052			P32799
	P35268	O75054			P32800
	P35269	O75056			P32801
	P35606	O75063			P32803
	P35611	O75069			P32807
	P35612	O75072			P32828
	P35613	O75074			P32829
	P35659	O75081			P32830
	P36404	O75093			P32833
	P36507	O75096			P32838
	P36542	O75112			P32839
	P36543	O75113			P32844
	P36578	O75121			P32849
	P36776	O75128			P32854
	P36957	O75129			P32855
	P36969	O75132			P32862
	P37802	O75140			P32863
	P37837	O75143			P32864
	P38159	O75144			P32873
	P38606	O75147			P32874
	P38646	O75151			P32891
	P38919	O75159			P32893
	P38936	O75161			P32897
	P39019	O75164			P32899
	P39656	O75167			P32900
	P40121	O75170			P32901
	P40123	O75173			P32906
	P40222	O75182			P32908
	P40227	O75191			P32910
	P40306	O75192			P32912
	P40692	O75197			P32913
	P40925	O75204			P32914
	P40926	O75208			P32915
	P40937	O75223			P32916
	P40938	O75251			P32939
	P40939	O75298			P32943
	P41002	O75309			P32944
	P41091	O75311			P33202
	P41134	O75312			P33203
	P41208	O75317			P33204
	P41225	O75324			P33296
	P41236	O75326			P33298
	P41250	O75339			P33299
	P41252	O75343			P33300
	P41567	O75344			P33301
	P41594	O75347			P33307
	P42224	O75354			P33308
	P42229	O75355			P33310
	P42261	O75356			P33313
	P42285	O75360			P33314
	P42336	O75362			P33317
	P42574	O75365			P33332
	P42658	O75376			P33333
	P42677	O75379			P33334
	P42694	O75381			P33338
	P42695	O75385			P33339
	P42704	O75398			P33400
	P42766	O75400			P33401
	P42771	O75409			P33413
	P42858	O75414			P33416
	P43004	O75417			P33421
	P43034	O75419			P33442
	P43155	O75425			P33448
	P43304	O75427			P33734
	P43358	O75438			P33748
	P43378	O75443			P33751
	P43487	O75444			P33753
	P43628	O75445			P33754
	P43897	O75446			P33755
	P45880	O75448			P33760
	P46013	O75460			P33767
	P46060	O75461			P33775
	P46063	O75462			P33891
	P46087	O75469			P34077
	P46100	O75475			P34078
	P46109	O75478			P34110
	P46459	O75486			P34111
	P46776	O75487			P34161
	P46778	O75503			P34162
	P46779	O75506			P34163
	P46782	O75508			P34164
	P46940	O75509			P34217
	P47710	O75529			P34218
	P47755	O75553			P34221
	P47813	O75554			P34223
	P47897	O75556			P34225
	P47914	O75558			P34226
	P47929	O75563			P34227
	P47974	O75564			P34230
	P47985	O75575			P34244
	P48169	O75578			P34247
	P48426	O75582			P34252
	P48444	O75594			P34758
	P48634	O75600			P35056
	P48643	O75602			P35177
	P48729	O75603			P35179
	P48735	O75618			P35180
	P49006	O75626			P35181
	P49023	O75629			P35182
	P49207	O75631			P35187
	P49327	O75636			P35189
	P49368	O75638			P35191
	P49407	O75648			P35192
	P49411	O75663			P35193
	P49418	O75674			P35196
	P49419	O75688			P35197
	P49448	O75695			P35200
	P49450	O75716			P35201
	P49454	O75717			P35203
	P49588	O75747			P35206
	P49590	O75751			P35208
	P49591	O75752			P35688
	P49674	O75762			P35718
	P49720	O75771			P35728
	P49721	O75783			P35729
	P49736	O75787			P35732
	P49750	O75791			P35734
	P49756	O75792			P35817
	P49760	O75800			P35997
	P49768	O75807			P35999
	P49802	O75808			P36000
	P49815	O75815			P36003
	P49840	O75829			P36007
	P49916	O75832			P36009
	P49959	O75838			P36012
	P49961	O75840			P36015
	P50213	O75841			P36016
	P50281	O75844			P36018
	P50416	O75845			P36024
	P50454	O75864			P36027
	P50479	O75865			P36035
	P50552	O75871			P36037
	P50570	O75879			P36046
	P50579	O75881			P36047
	P50914	O75882			P36048
	P50990	O75884			P36051
	P50991	O75888			P36057
	P50995	O75896			P36060
	P51116	O75900			P36062
	P51148	O75907			P36064
	P51149	O75908			P36068
	P51532	O75909			P36076
	P51553	O75911			P36077
	P51587	O75912			P36081
	P51648	O75915			P36084
	P51649	O75916			P36088
	P51659	O75920			P36095
	P51679	O75923			P36096
	P51784	O75936			P36100
	P51812	O75951			P36102
	P51857	O75952			P36104
	P51955	O75969			P36105
	P52209	O75970			P36107
	P52272	O75971			P36108
	P52306	O75976			P36112
	P52434	O76014			P36113
	P52597	O76027			P36115
	P52701	O76031			P36116
	P52732	O76036			P36117
	P52739	O76061			P36122
	P52815	O76071			P36123
	P53007	O76074			P36130
	P53350	O76075			P36132
	P53396	O76076			P36136
	P53582	O76080			P36143
	P53597	O76081			P36146
	P53618	O76082			P36148
	P53621	O76083			P36149
	P53667	O76090			P36152
	P53677	O76096			P36156
	P53779	O77932			P36159
	P53985	O94759			P36161
	P53990	O94761			P36162
	P53992	O94762			P36163
	P53999	O94763			P36165
	P54105	O94769			P36224
	P54136	O94777			P36531
	P54198	O94778			P37020
	P54257	O94779			P37292
	P54577	O94782			P37296
	P54578	O94804			P37297
	P54707	O94812			P37298
	P54727	O94817			P37299
	P54750	O94818			P37303
	P54764	O94822			P37366
	P54819	O94823			P37370
	P54886	O94827			P38011
	P55011	O94829			P38013
	P55039	O94830			P38041
	P55060	O94842			P38042
	P55081	O94850			P38068
	P55084	O94851			P38069
	P55087	O94864			P38071
	P55145	O94868			P38075
	P55196	O94885			P38077
	P55209	O94888			P38080
	P55263	O94900			P38085
	P55265	O94906			P38086
	P55283	O94907			P38088
	P55290	O94919			P38109
	P55735	O94921			P38110
	P55769	O94923			P38111
	P55786	O94927			P38115
	P56180	O94933			P38116
	P56182	O94941			P38121
	P56192	O94953			P38125
	P56537	O94955			P38128
	P57721	O94956			P38129
	P58107	O94964			P38130
	P58546	O94966			P38137
	P59190	O94972			P38138
	P59780	O94983			P38139
	P59910	O94985			P38140
	P59998	O94989			P38146
	P60033	O94991			P38149
	P60174	O94992			P38153
	P60201	O94993			P38164
	P60468	O95045			P38165
	P60484	O95049			P38169
	P60510	O95071			P38170
	P60520	O95073			P38174
	P60880	O95096			P38181
	P61088	O95104			P38193
	P61158	O95125			P38205
	P61201	O95136			P38207
	P61204	O95147			P38211
	P61247	O95149			P38212
	P61254	O95150			P38217
	P61266	O95153			P38221
	P61289	O95155			P38225
	P61313	O95159			P38227
	P61421	O95163			P38236
	P61601	O95167			P38237
	P61604	O95168			P38238
	P61626	O95171			P38242
	P61758	O95178			P38244
	P61764	O95180			P38247
	P61803	O95183			P38250
	P61964	O95185			P38251
	P61968	O95196			P38255
	P61978	O95198			P38257
	P62081	O95201			P38261
	P62136	O95206			P38264
	P62191	O95208			P38265
	P62195	O95210			P38270
	P62241	O95218			P38272
	P62244	O95229			P38273
	P62249	O95231			P38274
	P62258	O95235			P38283
	P62263	O95237			P38285
	P62266	O95238			P38286
	P62269	O95243			P38289
	P62277	O95249			P38297
	P62280	O95251			P38301
	P62304	O95255			P38304
	P62306	O95256			P38307
	P62308	O95258			P38310
	P62310	O95259			P38316
	P62316	O95264			P38319
	P62318	O95267			P38324
	P62424	O95273			P38328
	P62633	O95274			P38329
	P62699	O95278			P38332
	P62701	O95279			P38334
	P62745	O95295			P38339
	P62753	O95297			P38340
	P62826	O95298			P38342
	P62829	O95342			P38344
	P62841	O95343			P38345
	P62847	O95352			P38348
	P62851	O95361			P38351
	P62857	O95363			P38352
	P62875	O95365			P38356
	P62877	O95372			P38360
	P62888	O95376			P38361
	P62899	O95377			P38427
	P62906	O95382			P38428
	P62917	O95388			P38429
	P62995	O95389			P38439
	P63000	O95390			P38523
	P63167	O95391			P38555
	P63173	O95393			P38590
	P63208	O95394			P38604
	P63244	O95395			P38624
	P68032	O95396			P38626
	P68106	O95398			P38628
	P68363	O95399			P38629
	P68431	O95400			P38630
	P78316	O95405			P38632
	P78324	O95407			P38633
	P78344	O95409			P38634
	P78345	O95415			P38692
	P78346	O95425			P38695
	P78347	O95427			P38696
	P78357	O95428			P38700
	P78362	O95436			P38701
	P78371	O95445			P38704
	P78396	O95447			P38710
	P78406	O95456			P38713
	P78559	O95460			P38717
	P78563	O95461			P38731
	P80723	O95467			P38736
	P81274	O95470			P38741
	P81605	O95476			P38742
	P82979	O95477			P38753
	P83731	O95479			P38757
	P84022	O95487			P38758
	P84074	O95498			P38766
	P84095	O95500			P38768
	P84098	O95503			P38770
	P98170	O95528			P38778
	P98194	O95544			P38779
	P99999	O95551			P38781
	Q00013	O95562			P38782
	Q00059	O95563			P38785
	Q00169	O95568			P38793
	Q00325	O95571			P38794
	Q00341	O95600			P38796
	Q00403	O95619			P38797
	Q00577	O95622			P38800
	Q00610	O95633			P38801
	Q00613	O95644			P38803
	Q00765	O95665			P38805
	Q00796	O95671			P38806
	Q00839	O95672			P38810
	Q00987	O95696			P38811
	Q01081	O95704			P38815
	Q01105	O95711			P38820
	Q01433	O95715			P38821
	Q01469	O95721			P38825
	Q01484	O95727			P38826
	Q01780	O95749			P38827
	Q01804	O95750			P38830
	Q01813	O95751			P38836
	Q01814	O95754			P38843
	Q02040	O95760			P38850
	Q02156	O95777			P38851
	Q02218	O95785			P38853
	Q02241	O95789			P38856
	Q02246	O95801			P38859
	Q02252	O95810			P38860
	Q02297	O95813			P38862
	Q02413	O95816			P38869
	Q02543	O95822			P38874
	Q02641	O95831			P38875
	Q02790	O95843			P38878
	Q02878	O95848			P38879
	Q02880	O95858			P38881
	Q02952	O95859			P38882
	Q02978	O95861			P38883
	Q03001	O95866			P38886
	Q03164	O95867			P38888
	Q03518	O95868			P38889
	Q03933	O95872			P38902
	Q04695	O95876			P38907
	Q04726	O95881			P38910
	Q04759	O95905			P38915
	Q04760	O95907			P38920
	Q04837	O95922			P38922
	Q05086	O95925			P38925
	Q05397	O95926			P38928
	Q05469	O95931			P38929
	Q05519	O95932			P38930
	Q05586	O95935			P38931
	Q05639	O95936			P38932
	Q05823	O95944			P38953
	Q06124	O95947			P38954
	Q06210	O95948			P38956
	Q06265	O95971			P38959
	Q06323	O95972			P38960
	Q06418	O95977			P38968
	Q06587	O95980			P38970
	Q06609	O95988			P38989
	Q07002	O95992			P38990
	Q07021	O95994			P38991
	Q07065	O95995			P38992
	Q07157	O95996			P38993
	Q07666	O95998			P38994
	Q07869	O95999			P38995
	Q07954	O96006			P38998
	Q07955	O96007			P39001
	Q07960	O96009			P39007
	Q08170	O96014			P39010
	Q08174	O96015			P39012
	Q08211	O96018			P39013
	Q08257	O96024			P39014
	Q08379	O96028			P39015
	Q08495	O96033			P39016
	Q08554	O97980			P39073
	Q08752	P00156			P39081
	Q08881	P00167			P39083
	Q08945	P00374			P39104
	Q08AE8	P00390			P39107
	Q08AM6	P00395			P39108
	Q08J23	P00414			P39109
	Q09028	P00480			P39111
	Q09161	P00488			P39112
	Q09666	P00540			P39515
	Q0ZGT2	P00709			P39518
	Q10567	P00734			P39520
	Q12768	P00736			P39521
	Q12769	P00738			P39522
	Q12792	P00740			P39524
	Q12802	P00742			P39531
	Q12815	P00748			P39538
	Q12834	P00749			P39678
	Q12840	P00750			P39683
	Q12846	P00751			P39685
	Q12849	P00797			P39702
	Q12873	P00813			P39704
	Q12874	P00846			P39705
	Q12879	P00966			P39706
	Q12905	P00995			P39707
	Q12923	P01008			P39717
	Q12931	P01011			P39719
	Q12933	P01019			P39720
	Q12955	P01031			P39722
	Q12959	P01033			P39724
	Q12965	P01042			P39726
	Q12972	P01106			P39727
	Q12986	P01127			P39742
	Q13042	P01130			P39743
	Q13045	P01135			P39875
	Q13057	P01137			P39904
	Q13087	P01138			P39923
	Q13098	P01148			P39926
	Q13099	P01160			P39928
	Q13123	P01185			P39929
	Q13131	P01189			P39943
	Q13153	P01210			P39946
	Q13155	P01213			P39952
	Q13162	P01215			P39956
	Q13185	P01222			P39958
	Q13188	P01225			P39962
	Q13200	P01236			P39968
	Q13206	P01258			P39979
	Q13257	P01266			P39984
	Q13263	P01270			P39985
	Q13303	P01275			P39986
	Q13308	P01282			P39993
	Q13310	P01286			P39995
	Q13315	P01298			P39997
	Q13332	P01303			P40009
	Q13363	P01344			P40011
	Q13415	P01350			P40013
	Q13416	P01374			P40015
	Q13418	P01375			P40018
	Q13423	P01574			P40021
	Q13424	P01583			P40028
	Q13425	P01584			P40032
	Q13428	P01589			P40034
	Q13435	P01591			P40046
	Q13439	P01730			P40048
	Q13487	P01732			P40051
	Q13492	P01833			P40054
	Q13503	P02008			P40056
	Q13505	P02042			P40059
	Q13509	P02144			P40061
	Q13526	P02549			P40064
	Q13554	P02652			P40065
	Q13561	P02654			P40066
	Q13573	P02655			P40068
	Q13596	P02656			P40072
	Q13601	P02671			P40073
	Q13610	P02708			P40075
	Q13618	P02724			P40078
	Q13620	P02741			P40084
	Q13642	P02748			P40086
	Q13671	P02749			P40087
	Q13724	P02750			P40090
	Q13761	P02751			P40091
	Q13772	P02753			P40094
	Q13813	P02760			P40096
	Q13825	P02763			P40107
	Q13835	P02765			P40161
	Q13838	P02766			P40164
	Q13868	P02771			P40167
	Q13888	P02774			P40186
	Q13895	P02775			P40202
	Q13905	P02778			P40204
	Q13946	P02786			P40208
	Q13951	P02790			P40215
	Q14004	P02808			P40302
	Q14008	P02812			P40303
	Q14088	P02818			P40308
	Q14137	P03886			P40318
	Q14139	P03891			P40319
	Q14151	P03897			P40327
	Q14153	P03901			P40335
	Q14155	P03905			P40339
	Q14156	P03915			P40340
	Q14160	P03923			P40341
	Q14168	P03928			P40343
	Q14190	P03952			P40344
	Q14192	P03971			P40345
	Q14203	P03973			P40347
	Q14204	P03999			P40348
	Q14241	P04000			P40350
	Q14247	P04003			P40352
	Q14254	P04004			P40353
	Q14258	P04035			P40357
	Q14289	P04040			P40358
	Q14296	P04053			P40359
	Q14315	P04054			P40360
	Q14318	P04062			P40367
	Q14320	P04070			P40368
	Q14331	P04085			P40395
	Q14344	P04090			P40416
	Q14416	P04114			P40450
	Q14451	P04118			P40453
	Q14493	P04141			P40454
	Q14498	P04155			P40457
	Q14511	P04156			P40458
	Q14527	P04179			P40460
	Q14562	P04180			P40462
	Q14566	P04183			P40465
	Q14671	P04196			P40466
	Q14674	P04198			P40469
	Q14677	P04201			P40471
	Q14683	P04216			P40472
	Q14684	P04217			P40477
	Q14687	P04233			P40479
	Q14690	P04234			P40482
	Q14692	P04271			P40485
	Q14697	P04275			P40487
	Q14699	P04278			P40489
	Q14738	P04424			P40492
	Q14764	P04554			P40495
	Q14789	P04626			P40498
	Q14847	P04628			P40501
	Q14894	P04746			P40505
	Q14966	P04818			P40506
	Q14978	P04839			P40507
	Q14980	P04920			P40509
	Q14982	P04921			P40515
	Q14C86	P05000			P40518
	Q15004	P05019			P40526
	Q15005	P05060			P40527
	Q15006	P05093			P40530
	Q15008	P05107			P40535
	Q15024	P05108			P40540
	Q15027	P05111			P40541
	Q15029	P05112			P40547
	Q15038	P05113			P40548
	Q15042	P05120			P40553
	Q15046	P05121			P40554
	Q15050	P05154			P40556
	Q15051	P05155			P40557
	Q15056	P05156			P40558
	Q15058	P05160			P40559
	Q15061	P05161			P40562
	Q15075	P05162			P40563
	Q15084	P05166			P40565
	Q15120	P05177			P40566
	Q15121	P05181			P40571
	Q15126	P05187			P40573
	Q15139	P05231			P40576
	Q15147	P05305			P40577
	Q15149	P05362			P40693
	Q15185	P05386			P40851
	Q15208	P05408			P40857
	Q15274	P05423			P40917
	Q15287	P05452			P40955
	Q15334	P05546			P40956
	Q15386	P05813			P40957
	Q15388	P05814			P40958
	Q15397	P05981			P40959
	Q15428	P06127			P40960
	Q15435	P06132			P40963
	Q15437	P06213			P40968
	Q15459	P06280			P40969
	Q15468	P06307			P40970
	Q15477	P06401			P40988
	Q15555	P06454			P40992
	Q15583	P06681			P40994
	Q15599	P06727			P41338
	Q155Q3	P06729			P41543
	Q15633	P06731			P41546
	Q15637	P06734			P41695
	Q15642	P06746			P41735
	Q15652	P06756			P41800
	Q15654	P06850			P41805
	Q15742	P06858			P41807
	Q15759	P06870			P41808
	Q15785	P07093			P41809
	Q15797	P07099			P41813
	Q15814	P07101			P41816
	Q15818	P07148			P41821
	Q15836	P07202			P41833
	Q15907	P07203			P41834
	Q16181	P07204			P41835
	Q16186	P07225			P41895
	Q16352	P07307			P41896
	Q16512	P07320			P41901
	Q16531	P07332			P41909
	Q16533	P07339			P41910
	Q16543	P07357			P41911
	Q16570	P07358			P41912
	Q16584	P07359			P41920
	Q16629	P07360			P41921
	Q16630	P07476			P41948
	Q16633	P07492			P42073
	Q16643	P07498			P42835
	Q16653	P07510			P42836
	Q16658	P07602			P42837
	Q16665	P07686			P42838
	Q16667	P07738			P42839
	Q16698	P07741			P42844
	Q16718	P07766			P42845
	Q16740	P07858			P42935
	Q16774	P07902			P42939
	Q16775	P07911			P42949
	Q16795	P07949			P42951
	Q16799	P07988			P43122
	Q16836	P07992			P43123
	Q16851	P07998			P43124
	Q16891	P08034			P43132
	Q17R89	P08069			P43321
	Q17RS7	P08100			P43497
	Q17RY0	P08118			P43534
	Q1MSJ5	P08138			P43549
	Q1W6H9	P08151			P43555
	Q27J81	P08173			P43558
	Q2KHM9	P08174			P43561
	Q2KHN1	P08185			P43563
	Q2M2I8	P08235			P43564
	Q2M2Z5	P08236			P43567
	Q2M389	P08243			P43571
	Q2NKQ1	P08246			P43572
	Q2Q1W2	P08253			P43574
	Q2TAY7	P08294			P43577
	Q2YD98	P08311			P43586
	Q38SD2	P08397			P43587
	Q3B820	P08476			P43588
	Q3KR16	P08493			P43594
	Q3MHD2	P08514			P43602
	Q3SXM5	P08519			P43605
	Q3V6T2	P08567			P43616
	Q3YBR2	P08571			P43618
	Q3ZCQ8	P08572			P43633
	Q49MG5	P08575			P43635
	Q49MI3	P08581			P43636
	Q4AC94	P08582			P43639
	Q4G0J3	P08588			P43682
	Q504Q3	P08603			P45976
	Q52LJ0	P08637			P46669
	Q53EP0	P08648			P46671
	Q53EZ4	P08684			P46673
	Q53GQ0	P08686			P46676
	Q53GS9	P08697			P46677
	Q53H12	P08700			P46678
	Q53H80	P08709			P46680
	Q53H96	P08833			P46682
	Q53HL2	P08842			P46943
	Q53R41	P08861			P46944
	Q53TN4	P08887			P46946
	Q567U6	P08908			P46947
	Q58A45	P08910			P46951
	Q5BJF6	P08913			P46957
	Q5BKZ1	P08922			P46959
	Q5C9Z4	P08949			P46961
	Q5EBL4	P08962			P46962
	Q5H9F3	P09017			P46963
	Q5HYJ3	P09086			P46964
	Q5J8M3	P09172			P46971
	Q5JPE7	P09237			P46984
	Q5JTH9	P09326			P46985
	Q5JTW2	P09341			P46989
	Q5JTZ9	P09382			P47002
	Q5JU85	P09430			P47006
	Q5JVF3	P09455			P47008
	Q5JVL4	P09466			P47011
	Q5JVS0	P09529			P47013
	Q5JWF2	P09564			P47016
	Q5M775	P09601			P47024
	Q5QJE6	P09603			P47025
	Q5R3F8	P09668			P47026
	Q5RKV6	P09681			P47027
	Q5S007	P09683			P47029
	Q5SGD2	P09693			P47032
	Q5SNT2	P09758			P47033
	Q5SQI0	P09848			P47035
	Q5SSJ5	P09871			P47037
	Q5SW79	P09884			P47039
	Q5SW96	P09912			P47041
	Q5SXM2	P09917			P47043
	Q5SY16	P09919			P47047
	Q5SZL2	P09958			P47050
	Q5T1M5	P09960			P47054
	Q5T280	P0C024			P47057
	Q5T2T1	P0C0L4			P47058
	Q5T447	P0C1S8			P47061
	Q5T4S7	P0C1Z6			P47064
	Q5T5C0	P0C264			P47068
	Q5T5P2	P0C2W1			P47074
	Q5T5U3	P0C5Y9			P47075
	Q5T5Y3	P0C7P0			P47076
	Q5T6F0	P0C7P3			P47082
	Q5T6F2	P0C7T5			P47093
	Q5T8D3	P0C7W6			P47096
	Q5T9A4	P0C869			P47102
	Q5TAX3	P0C870			P47103
	Q5TB80	P0CAP1			P47104
	Q5TC82	P0CAP2			P47110
	Q5TCX8	P0CG20			P47112
	Q5TCZ1	P0CG30			P47114
	Q5TZA2	P0CG37			P47116
	Q5U5Q3	P0CW18			P47119
	Q5UE93	P0DI81			P47122
	Q5UIP0	P0DI83			P47124
	Q5VIR6	P0DMC3			P47128
	Q5VT06	P0DMS8			P47130
	Q5VT25	P0DMS9			P47134
	Q5VU43	P0DN84			P47136
	Q5VUB5	P0DP57			P47142
	Q5VWQ8	P0DPD8			P47154
	Q5VYK3	P0DTE5			P47156
	Q5W0B1	P0DTU3			P47168
	Q5W0Q7	P0DTU4			P47170
	Q5XG87	P10070			P47171
	Q63HN8	P10071			P47178
	Q63ZY3	P10073			P47821
	Q66GS9	P10082			P47822
	Q66K74	P10109			P48015
	Q66PJ3	P10124			P48016
	Q674X7	P10145			P48236
	Q684P5	P10153			P48237
	Q68CQ4	P10176			P48360
	Q68D10	P10243			P48363
	Q68DK2	P10244			P48415
	Q69YQ0	P10253			P48439
	Q6E0U4	P10275			P48445
	Q6EEV6	P10321			P48510
	Q6GMV2	P10323			P48524
	Q6GYQ0	P10451			P48558
	Q6IA86	P10589			P48559
	Q6IAA8	P10619			P48563
	Q6IN84	P10620			P48566
	Q6IQ16	P10643			P48581
	Q6IQ19	P10645			P48582
	Q6JQN1	P10646			P48813
	Q6K0P9	P10720			P48836
	Q6KC79	P10745			P48837
	Q6MZM0	P10746			P49018
	Q6MZQ0	P10747			P49095
	Q6NUQ1	P10767			P49166
	Q6NVY1	P10768			P49334
	Q6NX45	P10911			P49435
	Q6NYC8	P10912			P49573
	Q6P087	P10914			P49686
	Q6P158	P10966			P49687
	Q6P1J9	P10997			P49704
	Q6P1N0	P11047			P49775
	Q6P1Q9	P11049			P49955
	Q6P2H3	P11086			P49956
	Q6P2Q9	P11117			P49957
	Q6P587	P11150			P49960
	Q6PCB7	P11161			P50076
	Q6PCE3	P11172			P50079
	Q6PEW1	P11226			P50082
	Q6PFW1	P11229			P50085
	Q6PGP7	P11230			P50087
	Q6PI48	P11245			P50090
	Q6PJG6	P11279			P50094
	Q6PJT7	P11308			P50102
	Q6PKG0	P11310			P50105
	Q6PL18	P11473			P50106
	Q6QNY1	P11487			P50107
	Q6RFH5	P11509			P50108
	Q6UB28	P11511			P50111
	Q6UB35	P11532			P50264
	Q6UVJ0	P11597			P50623
	Q6UWE0	P11684			P50861
	Q6UWR7	P11686			P50874
	Q6UXV4	P11717			P50875
	Q6VVB1	P11831			P50942
	Q6VY07	P11836			P50945
	Q6W2J9	P11912			P50947
	Q6Y7W6	P12018			P51601
	Q6YN16	P12034			P51862
	Q6ZMI0	P12074			P51979
	Q6ZN04	P12104			P52286
	Q6ZN17	P12109			P52488
	Q6ZN18	P12110			P52490
	Q6ZRV2	P12111			P52491
	Q6ZRY4	P12268			P52553
	Q6ZUT1	P12271			P52593
	Q6ZVM7	P12272			P52871
	Q702N8	P12314			P52891
	Q70E73	P12319			P52917
	Q70YC5	P12524			P52920
	Q71RC2	P12544			P52960
	Q75WM6	P12644			P53008
	Q765P7	P12645			P53010
	Q76FK4	P12694			P53012
	Q76N32	P12755			P53035
	Q76N89	P12757			P53037
	Q7KZF4	P12821			P53038
	Q7L014	P12830			P53039
	Q7L099	P12838			P53040
	Q7L0J3	P12980			P53044
	Q7L0Y3	P13051			P53045
	Q7L1Q6	P13056			P53048
	Q7L2E3	P13196			P53049
	Q7L2H7	P13224			P53051
	Q7L5N1	P13232			P53061
	Q7L5Y9	P13284			P53063
	Q7L7X3	P13349			P53064
	Q7L8L6	P13378			P53067
	Q7L9L4	P13473			P53068
	Q7LBC6	P13500			P53076
	Q7Z2D5	P13501			P53079
	Q7Z2W4	P13521			P53082
	Q7Z3B1	P13598			P53083
	Q7Z406	P13612			P53086
	Q7Z417	P13667			P53088
	Q7Z460	P13671			P53090
	Q7Z478	P13682			P53093
	Q7Z4S6	P13686			P53101
	Q7Z6E9	P13716			P53104
	Q7Z6G8	P13725			P53109
	Q7Z739	P13726			P53112
	Q7Z7A1	P13765			P53114
	Q86SE8	P13798			P53115
	Q86SG5	P13807			P53119
	Q86SG6	P13994			P53127
	Q86SK9	P14060			P53135
	Q86SQ0	P14061			P53140
	Q86SQ7	P14091			P53141
	Q86TG7	P14138			P53146
	Q86TV6	P14151			P53152
	Q86UC2	P14174			P53157
	Q86UE4	P14209			P53163
	Q86UK7	P14210			P53164
	Q86UL8	P14222			P53165
	Q86UN3	P14314			P53166
	Q86UP2	P14316			P53170
	Q86UR5	P14317			P53178
	Q86US8	P14373			P53184
	Q86UU1	P14384			P53191
	Q86UW6	P14416			P53192
	Q86UX6	P14543			P53193
	Q86V48	P14555			P53195
	Q86V81	P14625			P53196
	Q86VQ0	P14653			P53201
	Q86VS8	P14679			P53207
	Q86VW0	P14735			P53208
	Q86W54	P14770			P53220
	Q86W56	P14778			P53223
	Q86WX3	P14780			P53224
	Q86X55	P14784			P53230
	Q86XI2	P14902			P53236
	Q86XN8	P14920			P53238
	Q86XP3	P15036			P53250
	Q86XR8	P15086			P53251
	Q86Y13	P15144			P53255
	Q86Y82	P15151			P53259
	Q86YF9	P15169			P53262
	Q86YM7	P15172			P53264
	Q86YS3	P15173			P53271
	Q86YS7	P15248			P53277
	Q86YT6	P15260			P53281
	Q8IUD2	P15289			P53286
	Q8IUF8	P15291			P53290
	Q8IUH3	P15309			P53294
	Q8IUX4	P15336			P53296
	Q8IV08	P15391			P53298
	Q8IVF7	P15428			P53299
	Q8IW41	P15498			P53301
	Q8IWS0	P15509			P53309
	Q8IWT6	P15514			P53311
	Q8IWU2	P15515			P53312
	Q8IWZ6	P15529			P53314
	Q8IX01	P15538			P53317
	Q8IX12	P15559			P53318
	Q8IXI1	P15586			P53323
	Q8IXJ6	P15622			P53324
	Q8IXK0	P15692			P53330
	Q8IY37	P15735			P53379
	Q8IY57	P15812			P53397
	Q8IY81	P15822			P53507
	Q8IYA8	P15863			P53538
	Q8IYB7	P15907			P53541
	Q8IYB8	P15918			P53549
	Q8IYD1	P15923			P53551
	Q8IYF1	P15927			P53598
	Q8IYI6	P15941			P53599
	Q8IYM9	P15954			P53604
	Q8IYT2	P16035			P53615
	Q8IYX3	P16066			P53622
	Q8IZD4	P16070			P53628
	Q8IZD9	P16083			P53687
	Q8IZH2	P16109			P53688
	Q8IZL8	P16112			P53720
	Q8IZT6	P16144			P53721
	Q8IZU0	P16150			P53722
	Q8IZU3	P16219			P53725
	Q8N0Y2	P16278			P53730
	Q8N0Z3	P16284			P53731
	Q8N122	P16383			P53738
	Q8N137	P16410			P53739
	Q8N157	P16435			P53746
	Q8N3C0	P16442			P53753
	Q8N3E9	P16444			P53759
	Q8N3I7	P16455			P53769
	Q8N3P4	P16471			P53832
	Q8N3V7	P16473			P53838
	Q8N490	P16499			P53839
	Q8N4C8	P16519			P53840
	Q8N4N8	P16581			P53844
	Q8N4T8	P16619			P53845
	Q8N568	P16671			P53846
	Q8N573	P16860			P53847
	Q8N5A5	P16870			P53848
	Q8N5K1	P16871			P53853
	Q8N5P1	P16930			P53855
	Q8N684	P17010			P53858
	Q8N6H7	P17020			P53860
	Q8N6W0	P17022			P53867
	Q8N715	P17023			P53868
	Q8N766	P17027			P53871
	Q8N7H5	P17036			P53872
	Q8N7J2	P17040			P53874
	Q8N983	P17041			P53877
	Q8N9N2	P17050			P53879
	Q8N9R8	P17152			P53886
	Q8NA72	P17174			P53890
	Q8NB16	P17181			P53893
	Q8NBQ7	P17213			P53895
	Q8NBU5	P17275			P53896
	Q8NBZ0	P17301			P53899
	Q8NC51	P17302			P53900
	Q8NC60	P17342			P53901
	Q8NC69	P17405			P53904
	Q8NCB2	P17482			P53915
	Q8NCW5	P17643			P53917
	Q8ND76	P17658			P53919
	Q8NDT2	P17676			P53920
	Q8NE71	P17707			P53930
	Q8NE86	P17735			P53933
	Q8NEJ9	P17787			P53939
	Q8NEM0	P17813			P53940
	Q8NF91	P17861			P53942
	Q8NFH8	P17900			P53943
	Q8NFJ9	P17927			P53950
	Q8NFZ4	P17936			P53951
	Q8NG27	P17947			P53954
	Q8NHG7	P17948			P53959
	Q8NHH9	P18054			P53965
	Q8NHQ1	P18065			P53968
	Q8NHQ9	P18084			P53969
	Q8NHV4	P18089			P53972
	Q8NI36	P18146			P53973
	Q8NI51	P18405			P53974
	Q8TAF3	P18428			P53983
	Q8TAM2	P18433			P54000
	Q8TAP6	P18507			P54003
	Q8TAP9	P18509			P54070
	Q8TB68	P18510			P54074
	Q8TB73	P18545			P54781
	Q8TBK6	P18564			P54783
	Q8TBM8	P18577			P54784
	Q8TC44	P18627			P54785
	Q8TC92	P18827			P54786
	Q8TCG1	P18847			P54787
	Q8TCS8	P18850			P54790
	Q8TCU4	P18859			P54791
	Q8TCU6	P19021			P54837
	Q8TD17	P19075			P54838
	Q8TD31	P19113			P54857
	Q8TDB6	P19235			P54860
	Q8TDC3	P19256			P54867
	Q8TDD1	P19320			P54999
	Q8TDI0	P19387			P60010
	Q8TDJ6	P19397			P61829
	Q8TEM1	P19419			P61830
	Q8TEP8	P19429			P62651
	Q8TEX9	P19438			P69771
	Q8TEY7	P19440			P69850
	Q8TF09	P19447			P80210
	Q8TF40	P19484			P80428
	Q8TF46	P19526			P80667
	Q8TF74	P19532			P80967
	Q8WTP8	P19544			P81449
	Q8WTT2	P19622			P81450
	Q8WU79	P19623			P87108
	Q8WUA4	P19634			P89102
	Q8WUD1	P19801			P89105
	Q8WV22	P19823			Q00245
	Q8WV44	P19827			Q00246
	Q8WVJ2	P19835			Q00362
	Q8WVM0	P19838			Q00381
	Q8WVM7	P19878			Q00416
	Q8WVM8	P19883			Q00539
	Q8WVV9	P19957			Q00578
	Q8WWI1	P19971			Q00582
	Q8WWK9	P20023			Q00618
	Q8WWR8	P20036			Q00711
	Q8WWW0	P20061			Q00764
	Q8WWY3	P20062			Q00776
	Q8WWZ3	P20142			Q00816
	Q8WX93	P20155			Q00916
	Q8WXE1	P20160			Q00947
	Q8WXG6	P20264			Q01159
	Q8WXU2	P20273			Q01217
	Q8WXW3	P20292			Q01329
	Q8WYA6	P20309			Q01448
	Q8WYP5	P20333			Q01454
	Q8WYQ5	P20366			Q01476
	Q8WZA2	P20393			Q01519
	Q92522	P20396			Q01532
	Q92540	P20472			Q01589
	Q92547	P20585			Q01590
	Q92552	P20592			Q01722
	Q92558	P20618			Q01852
	Q92567	P20645			Q01855
	Q92574	P20701			Q01926
	Q92575	P20702			Q01939
	Q92597	P20719			Q02046
	Q92598	P20749			Q02100
	Q92599	P20783			Q02159
	Q92600	P20800			Q02199
	Q92608	P20807			Q02201
	Q92614	P20809			Q02206
	Q92615	P20810			Q02207
	Q92616	P20823			Q02260
	Q92621	P20827			Q02336
	Q92629	P20848			Q02457
	Q92665	P20851			Q02486
	Q92729	P20908			Q02521
	Q92736	P20929			Q02554
	Q92752	P20930			Q02555
	Q92759	P20933			Q02574
	Q92769	P20936			Q02647
	Q92823	P20941			Q02685
	Q92833	P20963			Q02724
	Q92834	P21128			Q02725
	Q92841	P21145			Q02732
	Q92859	P21246			Q02733
	Q92878	P21359			Q02767
	Q92896	P21439			Q02774
	Q92900	P21453			Q02775
	Q92904	P21549			Q02776
	Q92905	P21554			Q02783
	Q92925	P21580			Q02784
	Q92930	P21583			Q02785
	Q92966	P21675			Q02792
	Q92974	P21709			Q02793
	Q92979	P21730			Q02795
	Q92994	P21731			Q02796
	Q92995	P21741			Q02804
	Q92997	P21754			Q02805
	Q93008	P21757			Q02821
	Q93050	P21781			Q02887
	Q93052	P21815			Q02888
	Q969P0	P21817			Q02890
	Q969S3	P21854			Q02896
	Q969T9	P21860			Q02908
	Q969X6	P21917			Q02931
	Q969Z3	P21918			Q02933
	Q96A57	P21941			Q02939
	Q96A65	P21953			Q02948
	Q96A72	P21980			Q02950
	Q96AE4	P22004			Q02959
	Q96AE7	P22033			Q03010
	Q96AG3	P22083			Q03012
	Q96AG4	P22102			Q03020
	Q96AQ6	P22301			Q03034
	Q96AX1	P22303			Q03048
	Q96B26	P22304			Q03063
	Q96BH1	P22307			Q03067
	Q96BK5	P22310			Q03071
	Q96BM9	P22352			Q03081
	Q96BY6	P22362			Q03096
	Q96C10	P22413			Q03103
	Q96CJ1	P22459			Q03124
	Q96CM3	P22570			Q03125
	Q96CT7	P22670			Q03144
	Q96CW1	P22674			Q03162
	Q96CW5	P22680			Q03175
	Q96D05	P22735			Q03195
	Q96D46	P22736			Q03213
	Q96DA6	P22749			Q03262
	Q96DH6	P22792			Q03280
	Q96DX7	P22794			Q03290
	Q96DZ5	P22830			Q03305
	Q96E11	P22888			Q03308
	Q96E17	P22891			Q03322
	Q96E29	P22894			Q03323
	Q96EA4	P22897			Q03327
	Q96ED9	P22914			Q03337
	Q96EU6	P23025			Q03338
	Q96EY1	P23141			Q03373
	Q96EZ8	P23142			Q03388
	Q96F07	P23229			Q03390
	Q96F15	P23276			Q03406
	Q96F45	P23280			Q03407
	Q96FC9	P23327			Q03433
	Q96FE5	P23352			Q03435
	Q96FI4	P23378			Q03455
	Q96FQ6	P23381			Q03465
	Q96FZ7	P23409			Q03503
	Q96G21	P23434			Q03529
	Q96GE4	P23458			Q03533
	Q96GM8	P23467			Q03554
	Q96GN5	P23470			Q03557
	Q96GQ7	P23490			Q03630
	Q96GW7	P23508			Q03631
	Q96HC4	P23510			Q03640
	Q96HS1	P23560			Q03649
	Q96HY6	P23582			Q03654
	Q96I24	P23610			Q03655
	Q96IF1	P23759			Q03656
	Q96IT1	P23769			Q03660
	Q96IX5	P23786			Q03674
	Q96IZ0	P23919			Q03677
	Q96J94	P23942			Q03687
	Q96JB2	P24001			Q03691
	Q96JB5	P24043			Q03702
	Q96JC1	P24046			Q03705
	Q96JD6	P24071			Q03713
	Q96JE9	P24278			Q03714
	Q96JH7	P24347			Q03723
	Q96JJ3	P24385			Q03750
	Q96JM2	P24387			Q03758
	Q96JM3	P24394			Q03761
	Q96JY0	P24522			Q03768
	Q96K30	P24530			Q03769
	Q96KG9	P24557			Q03771
	Q96KN7	P24588			Q03776
	Q96KP1	P24592			Q03778
	Q96L92	P24593			Q03782
	Q96LK0	P24723			Q03784
	Q96MG7	P24752			Q03785
	Q96MT8	P24863			Q03790
	Q96MU7	P24864			Q03818
	Q96NB1	P25021			Q03833
	Q96NC0	P25025			Q03835
	Q96NI6	P25063			Q03862
	Q96NN9	P25089			Q03868
	Q96NW7	P25092			Q03897
	Q96P11	P25100			Q03920
	Q96P26	P25105			Q03921
	Q96P47	P25106			Q03941
	Q96P63	P25116			Q03944
	Q96PF2	P25189			Q03957
	Q96PU4	P25208			Q04002
	Q96PU8	P25325			Q04003
	Q96PV7	P25391			Q04013
	Q96Q04	P25440			Q04048
	Q96Q05	P25445			Q04049
	Q96Q15	P25490			Q04053
	Q96Q42	P25713			Q04062
	Q96Q89	P25774			Q04080
	Q96QA5	P25786			Q04082
	Q96QD9	P25787			Q04087
	Q96QK1	P25791			Q04089
	Q96QZ7	P25929			Q04110
	Q96R06	P25942			Q04119
	Q96RE7	P25963			Q04121
	Q96RK4	P26006			Q04149
	Q96RP9	P26010			Q04175
	Q96RR4	P26012			Q04179
	Q96RT1	P26022			Q04183
	Q96RT7	P26367			Q04195
	Q96RT8	P26436			Q04199
	Q96S59	P26440			Q04226
	Q96SB3	P26441			Q04264
	Q96SB8	P26572			Q04272
	Q96SI9	P26651			Q04322
	Q96SN8	P26678			Q04338
	Q96ST8	P26718			Q04344
	Q96T21	P26842			Q04359
	Q96T37	P26885			Q04364
	Q96T60	P26951			Q04371
	Q96T88	P26992			Q04372
	Q96TA2	P27037			Q04377
	Q96TC7	P27169			Q04396
	Q99075	P27216			Q04401
	Q99417	P27352			Q04410
	Q99426	P27449			Q04430
	Q99439	P27469			Q04433
	Q99459	P27487			Q04437
	Q99460	P27539			Q04458
	Q99471	P27540			Q04461
	Q99490	P27544			Q04472
	Q99496	P27658			Q04491
	Q99497	P27694			Q04511
	Q99536	P27701			Q04549
	Q99547	P27707			Q04601
	Q99567	P27918			Q04603
	Q99569	P27930			Q04629
	Q99575	P27987			Q04632
	Q99584	P28039			Q04638
	Q99615	P28067			Q04651
	Q99623	P28068			Q04659
	Q99627	P28069			Q04673
	Q99653	P28070			Q04693
	Q99661	P28222			Q04705
	Q99689	P28223			Q04728
	Q99698	P28290			Q04739
	Q99700	P28300			Q04749
	Q99708	P28324			Q04751
	Q99714	P28328			Q04779
	Q99719	P28329			Q04781
	Q99728	P28330			Q04839
	Q99729	P28336			Q04847
	Q99747	P28340			Q04868
	Q99784	P28356			Q04921
	Q99798	P28358			Q04924
	Q99816	P28360			Q04935
	Q99828	P28698			Q04947
	Q99832	P28702			Q04951
	Q99848	P28715			Q04958
	Q99946	P28749			Q04964
	Q99959	P28799			Q05021
	Q99961	P28845			Q05027
	Q99996	P28906			Q05031
	Q9BPY8	P28907			Q05080
	Q9BQ52	P28908			Q05166
	Q9BQ61	P29074			Q05359
	Q9BQ67	P29120			Q05521
	Q9BQ69	P29274			Q05549
	Q9BQ89	P29371			Q05567
	Q9BQG0	P29374			Q05568
	Q9BQI5	P29375			Q05583
	Q9BR76	P29459			Q05776
	Q9BRA2	P29460			Q05779
	Q9BRD0	P29466			Q05785
	Q9BRJ7	P29475			Q05787
	Q9BRK4	P29536			Q05789
	Q9BRL6	P29597			Q05871
	Q9BRQ6	P29622			Q05900
	Q9BRU9	P29965			Q05902
	Q9BRX2	P29972			Q05919
	Q9BRZ2	P30039			Q05930
	Q9BSJ2	P30040			Q05931
	Q9BSJ8	P30047			Q05934
	Q9BT25	P30084			Q05949
	Q9BT78	P30203			Q05958
	Q9BTD8	P30273			Q05979
	Q9BTT0	P30291			Q06032
	Q9BTT4	P30304			Q06053
	Q9BTV5	P30411			Q06058
	Q9BTW9	P30414			Q06078
	Q9BU76	P30518			Q06090
	Q9BUB5	P30530			Q06096
	Q9BUF7	P30532			Q06102
	Q9BUH8	P30533			Q06106
	Q9BUJ2	P30536			Q06135
	Q9BUL9	P30542			Q06142
	Q9BUQ8	P30556			Q06143
	Q9BUU2	P30566			Q06147
	Q9BV38	P30622			Q06148
	Q9BV73	P30740			Q06156
	Q9BV86	P30793			Q06159
	Q9BVA0	P30872			Q06160
	Q9BVI4	P30874			Q06163
	Q9BVJ6	P30939			Q06164
	Q9BVJ7	P30968			Q06168
	Q9BVP2	P30988			Q06178
	Q9BVV6	P30989			Q06211
	Q9BW11	P30990			Q06213
	Q9BW19	P31025			Q06217
	Q9BW27	P31040			Q06218
	Q9BWC9	P31213			Q06224
	Q9BWF3	P31249			Q06263
	Q9BX40	P31260			Q06266
	Q9BX66	P31268			Q06287
	Q9BX68	P31269			Q06321
	Q9BXF6	P31270			Q06324
	Q9BXH1	P31271			Q06339
	Q9BXL8	P31276			Q06340
	Q9BXP5	P31314			Q06346
	Q9BXS5	P31350			Q06385
	Q9BXS6	P31358			Q06389
	Q9BY12	P31431			Q06390
	Q9BY41	P31512			Q06408
	Q9BY42	P31629			Q06409
	Q9BY44	P31751			Q06410
	Q9BY77	P31785			Q06411
	Q9BYG3	P31937			Q06440
	Q9BYG4	P31944			Q06449
	Q9BYJ9	P31995			Q06488
	Q9BYK8	P32019			Q06493
	Q9BYV8	P32239			Q06504
	Q9BZ29	P32241			Q06510
	Q9BZ67	P32242			Q06512
	Q9BZ95	P32245			Q06522
	Q9BZB8	P32247			Q06541
	Q9BZD4	P32248			Q06549
	Q9BZE4	P32249			Q06551
	Q9BZI7	P32302			Q06554
	Q9BZL1	P32320			Q06580
	Q9BZV1	P32321			Q06593
	Q9BZZ5	P32418			Q06596
	Q9C086	P32519			Q06598
	Q9C0C2	P32754			Q06604
	Q9C0D0	P32926			Q06623
	Q9C0D2	P32927			Q06625
	Q9C0F1	P32929			Q06629
	Q9C0J8	P32942			Q06630
	Q9GZL7	P32970			Q06632
	Q9GZN7	P32971			Q06639
	Q9GZR2	P33076			Q06648
	Q9GZS1	P33151			Q06651
	Q9GZS3	P33241			Q06671
	Q9GZT3	P33316			Q06675
	Q9GZU8	P33402			Q06676
	Q9GZV7	P33527			Q06677
	Q9GZY8	P33681			Q06680
	Q9H000	P33764			Q06681
	Q9H093	P33897			Q06685
	Q9H0A0	P33908			Q06696
	Q9H0B3	P34059			Q06703
	Q9H0B6	P34096			Q06704
	Q9H0C2	P34130			Q06705
	Q9H0D6	P34741			Q06708
	Q9H0E2	P34810			Q06810
	Q9H0H5	P34910			Q06817
	Q9H0J9	P34913			Q06833
	Q9H0K1	P34925			Q07084
	Q9H0N0	P34949			Q07350
	Q9H0S4	P34969			Q07381
	Q9H0Z9	P34972			Q07418
	Q9H115	P34981			Q07442
	Q9H171	P34995			Q07457
[truncated: 10,565 more rows]

## Sheet: S2
Supplementary Data S2. UniProt IDs of H. sapiens non-LLPS proteins predicted as clients.
UniProt IDs
A6NC98
A8MU46
O00625
O14526
O14737
O14782
O14828
O14841
O15258
O15498
O15541
O43264
O43283
O43294
O43312
O43633
O43681
O43708
O43765
O60231
O60296
O60547
O75027
O75143
O75251
O75317
O75460
O75506
O75529
O75864
O75909
O75916
O75969
O76074
O94762
O94804
O95198
O95342
O95721
O95777
P00390
P06454
P0CG30
P13716
P15144
P16383
P20592
P24752
P27449
P29074
P32418
P41743
P43403
P43686
P49821
P50616
P50851
P51003
P51572
P51809
P52657
P52735
P57081
P61160
P61218
Q00534
Q02224
Q04323
Q04771
Q07020
Q08378
Q12904
Q13158
Q13472
Q13901
Q14376
Q15262
Q15303
Q15643
Q15835
Q16864
Q2M1P5
Q3KNV8
Q3LXA3
Q5GLZ8
Q5T1V6
Q5T200
Q5T655
Q68CJ6
Q6DT37
Q6IQ23
Q6KB66
Q6XUX3
Q75QN2
Q7Z3U7
Q7Z4I7
Q86TU7
Q86U44
Q86W92
Q8IVE3
Q8IWN7
Q8IX03
Q8IY21
Q8IYT3
Q8IYY4
Q8N1V2
Q8N2H9
Q8N2I9
Q8N2W9
Q8N8S7
Q8NG31
Q8TB37
Q8TD84
Q8TDR0
Q8WW12
Q8WXH0
Q92698
Q92734
Q92785
Q93088
Q969S9
Q96AJ1
Q96AJ9
Q96BP2
Q96CV9
Q96DM3
Q96ES7
Q96G74
Q96HR3
Q96J01
Q96RS0
Q96SI1
Q99741
Q9BPX1
Q9BQS8
Q9BUI4
Q9BVL2
Q9BWU1
Q9BX70
Q9BXD5
Q9BXM0
Q9BXT6
Q9C0C9
Q9GZS0
Q9H074
Q9H169
Q9H329
Q9H4K7
Q9H845
Q9H8M2
Q9HBL0
Q9HCE5
Q9NPH2
Q9NR20
Q9NVN3
Q9NW08
Q9NWZ5
Q9NX55
Q9NX95
Q9NYA3
Q9P2E2
Q9UBF6
Q9UBP9
Q9UBX3
Q9UET6
Q9UEU0
Q9UGI0
Q9UJ68
Q9UKV3
Q9UPR3
Q9UQ13
Q9UQP3
Q9Y2K9
Q9Y4D8
Q9Y5K3
Q9Y6N7
O60234
P84101
Q13368
Q14093
Q52WX2
Q5VW32
Q6NY19
Q7Z3V4
Q86X27
Q8IXS6
Q9BV19
Q9BYD1
Q9HAY2
Q9NNX1
Q9P203
Q9Y2G4
Q9Y2R5
Q9Y4K1
H3BQB6
O15050
P63302
Q12894
Q5VTM2
Q8N5C6
Q8N5X7
Q8N6N7
Q8N9V7
Q9HCJ5
Q9ULL0
Q9UPR6
Q86VQ1
Q8WUD4
Q96AT1
Q9ULE4
O00762
O14561
O14733
O15040
O43719
O43776
O43861
O60664
O75151
O75400
O95185
O95425
P05166
P09960
P20810
P22102
P22307
P23434
P23508
P26651
P29120
P35658
P35968
P36956
P40429
P46019
P48201
P49257
P49754
P49757
P49770
P50542
P51157
P51665
P51948
P53602
P55212
P61962
P62312
P78318
P80511
P98082
P98160
P98198
Q00688
Q03468
Q05682
Q06330
Q0VDF9
Q12857
Q13330
Q13395
Q13485
Q13564
Q13976
Q14019
Q14164
Q15022
Q15382
Q16656
Q16881
Q2KHT3
Q2V2M9
Q3B7T1
Q3L8U1
Q49AN0
Q53G59
Q5H9R7
Q5TA45
Q5TCQ9
Q5VST9
Q5VZE5
Q641Q2
Q68DA7
Q68DQ2
Q6I9Y2
Q6P0Q8
Q6P3W7
Q6UUV9
Q6UXN9
Q6XYQ8
Q6YHU6
Q7RTP6
Q7Z7A4
Q7Z7E8
Q86TC9
Q8IVF2
Q8IVH4
Q8IVH8
Q8IXM3
Q8IY63
Q8N1F7
Q8N2K1
Q8N335
Q8N3A8
Q8N5G2
Q8N6S4
Q8N6T3
Q8NEY4
Q8NFH5
Q8TBC4
Q8TC05
Q8TD19
Q8TDM6
Q8WUI4
Q8WWV3
Q8WXA9
Q8WXX5
Q92800
Q92805
Q969J3
Q96BZ9
Q96G01
Q96G46
Q96K21
Q96M98
Q96N67
Q96PE7
Q96SB4
Q96SU4
Q9BRS2
Q9BUK6
Q9BV79
Q9BWH2
Q9BX10
Q9BXA6
Q9BXL7
Q9H4T2
Q9H6E5
Q9H6U6
Q9H944
Q9HBI0
Q9NPF4
Q9NPF8
Q9NRD5
Q9NRG0
Q9NUI1
Q9NVH2
Q9NYU2
Q9NZU5
Q9P0J7
Q9P2E3
Q9P2K8
Q9P2M7
Q9UHA4
Q9UJY5
Q9UK61
Q9UL16
Q9ULK0
Q9ULT8
Q9UMZ2
Q9UNP9
Q9UPT8
Q9UPV9
Q9UPZ9
Q9Y232
Q9Y237
Q9Y4H2
Q9Y4R8
Q9Y535
Q9Y5J6
Q9Y5L0
Q9Y697
A6NI28
O00515
P22676
P29377
Q5T653
Q5VZP5
Q96HL8
Q96Q07
Q9BUK0
Q9BWU0
Q9C0D7
A0A1W2PR19
A2AJT9
Q2TAL5
Q5VUJ6
Q6NW29
Q7Z422
Q8N9M1
Q8TEQ0
Q9BUA6
Q9UJV8
Q9Y3B1
A6NKH3
O75391
Q9H819
Q9ULN7
E9PRG8
A4UGR9
O00189
O14558
O14579
O43513
O43929
O60256
O60346
O75093
O75167
O75182
O75312
O75582
O75879
O94906
O94985
O95235
O95363
O95394
O95905
O95926
O96015
P00966
P05423
P10745
P12268
P12694
P15918
P16066
P19429
P19971
P21359
P23229
P23467
P27216
P28749
P36952
P41214
P42356
P42566
P42568
P42765
P46199
P48507
P49137
P49703
P50440
P51808
P52926
P61353
P61970
P62380
P62854
P98171
Q00722
Q01167
Q06481
Q12824
Q13114
Q13144
Q13867
Q14554
Q14BN4
Q15021
Q15025
Q15696
Q16401
Q16594
Q2TBE0
Q49A26
Q5VSL9
Q5VSY0
Q5VUA4
Q69YN4
Q6DKJ4
Q6IQ55
Q6ISB3
Q6JBY9
Q6MZP7
Q6P5Q4
Q7L2Z9
Q7L4I2
Q86UV5
Q86VF7
Q86VN1
Q86X02
Q86XL3
Q8IVT5
Q8IW35
Q8N0Z6
Q8N2C7
Q8N4C6
Q8N5U6
Q8NCM8
Q8NEV4
Q8TAQ2
Q8TDN4
Q8TDY4
Q8WUY3
Q8WVF1
Q8WVY7
Q8WZ19
Q92738
Q92963
Q969V3
Q96DI7
Q96FV9
Q96FX7
Q96GX5
Q96JG6
Q96KQ4
Q96MY7
Q96PC5
Q96PY6
Q96TA1
Q9BRP8
Q9BV20
Q9BVK6
Q9BWF2
Q9BZE2
Q9BZF9
Q9C0G6
Q9H0M0
Q9H2G9
Q9H6T3
Q9H7D7
Q9H7Z6
Q9H9E3
Q9H9J2
Q9H9P5
Q9H9T3
Q9HAQ2
Q9NP66
Q9NP74
Q9NQW7
Q9NRH2
Q9NRX4
Q9NUV9
Q9NW64
Q9NWB7
Q9NZC7
Q9NZL4
Q9UHR4
Q9UK45
Q9UKK3
Q9UKM9
Q9ULR0
Q9ULR3
Q9ULW0
Q9ULW5
Q9UNL4
Q9UPN7
Q9UQ84
Q9Y233
Q9Y2L9
Q9Y2T7
Q9Y2V7
Q9Y388
Q9Y580
Q9Y584
Q9Y587
Q9Y5K6
Q9Y6H1
Q9Y6Y1
A3KN83
O00534
O14513
O15235
O94913
P0DOX5
Q53G44
Q58FG1
Q5TID7
Q5U5R9
Q6P1L8
Q6TDP4
Q70Z53
Q8NC96
Q96JQ2
Q9BRJ2
Q9GZP4
Q9H213
Q9UKJ3
P82664
Q4G0F5
Q5T5J6
Q6ZUS6
Q86XA9
Q96GK7
Q96MN5
Q9P227
Q9Y485
A2A368
P60002
Q5T9S5
Q8N9C0
Q8NCU4
Q8WUR7
A0A087WV53
A2RRP1
A2RUB1
A2RUB6
O14880
O15514
O43252
O43255
O43290
O43318
O43766
O43823
O60285
O60907
O60942
O75170
O75717
O94829
O94921
O95149
O95487
O95696
P02042
P07332
P09884
P10244
P10620
P13807
P16519
P16930
P19387
P21439
P25786
P25787
P26885
P28329
P29375
P30622
P31751
P33527
P39880
P40426
P40818
P48431
P48664
P49642
P51946
P53804
P56556
P57772
P60866
P61221
P62273
P62861
P62891
P78332
P82094
Q00653
Q00872
Q01850
Q07352
Q13637
Q14680
Q14703
Q14914
Q15054
Q15542
Q15771
Q16540
Q16832
Q2M3C7
Q32P41
Q53F19
Q5SRE5
Q5VVQ6
Q6IBW4
Q6VAB6
Q6ZU35
Q6ZW49
Q7Z4W1
Q7Z5N4
Q86Y01
Q86YW9
Q8IVL1
Q8IWW6
Q8IXM2
Q8IYT8
Q8IZ69
Q8N0X4
Q8N5D0
Q8NDG6
Q8NEY1
Q8NEZ3
Q8NFZ5
Q8NHM5
Q8TBA6
Q8TEB1
Q8WVB6
Q8WWH5
Q92481
Q92538
Q969Z0
Q96FN4
Q96NB3
Q96PU5
Q96PZ0
Q99570
Q9BPX6
Q9BR39
Q9BT17
Q9BTE6
Q9BUL8
Q9BV40
Q9BZF1
Q9BZW7
Q9GZX7
Q9H063
Q9H1K1
Q9H307
Q9H3P2
Q9H6T0
Q9H7Z7
Q9H892
Q9H987
Q9NQC8
Q9NQG6
Q9NQL2
Q9NXC5
Q9NZZ3
Q9P021
Q9P0I2
Q9P0U3
Q9P219
Q9P2P6
Q9UBF8
Q9UBS3
Q9UG01
Q9UG56
Q9UI46
Q9UJV3
Q9UKF7
Q9UKS6
Q9ULG1
Q9UPE1
Q9UPP1
Q9Y250
Q9Y2F5
Q9Y2M5
Q9Y2X0
Q9Y4A5
Q9Y4K4
Q9Y4X5
Q9Y5X2
Q9Y5Z7
Q9Y6E0
Q9Y6J0
Q9Y6R4
A6NHC0
Q58FF8
Q5T9C2
Q6ZTA4
Q7L1V2
Q8IY67
Q8IYW2
Q8N442
Q8N8U2
Q9BQW3
Q9H2P9
Q9H7C9
Q9NX20
Q9UHW5
Q9UQ10
Q9Y2L6
Q9Y597
O14562
Q7Z4Q2
Q8N961
Q96T17
Q9NZ63
Q9ULM0
Q32NC0
Q6P3X3
Q6ZSC3
Q9H7M6
Q9NQ39
Q9NQR7
A7E2Y1
O00192
O00233
O14862
O43147
O43586
O43683
O43747
O43772
O60336
O60674
O60925
O75044
O75096
O75197
O75912
O76027
O95391
O95801
O95996
P04035
P04179
P05120
P08397
P0CAP1
P11532
P14735
P17174
P18545
P20936
P21953
P23378
P28290
P30414
P30566
P30793
P31937
P35240
P41229
P42338
P43246
P43307
P48047
P49247
P49848
P52179
P52756
P53814
P55327
P55809
P56470
P56945
P61024
P61966
P63316
Q01970
Q02410
Q08426
Q0JRZ9
Q10587
Q12756
Q12934
Q13217
Q13394
Q13613
Q13616
Q13795
Q14244
Q14678
Q14765
Q14896
Q14919
Q14997
Q14CZ7
Q15047
Q15393
Q15464
Q15813
Q15831
Q16478
Q2NKX8
Q2TAC2
Q4L180
Q4V328
Q53FA7
Q5MIZ7
Q5T0W9
Q5U5X0
Q5VZK9
Q68CZ1
Q6DKI2
Q6DN14
Q6IMN6
Q6IPM2
Q6NUQ4
Q6PH85
Q6WKZ4
Q6ZMZ3
Q7L590
Q7Z2Z1
Q7Z2Z2
Q7Z3E5
Q7Z5R6
Q86SJ6
Q86WA8
Q86XK2
Q86YJ7
Q8IVD9
Q8IXZ2
Q8IY18
Q8N5C8
Q8N5M1
Q8N9N8
Q8NB49
Q8NFC6
Q8TDY2
Q8TE73
Q8TEA1
Q8TF01
Q8WUH2
Q8WV41
Q8WVQ1
Q8WVV4
Q8WWZ1
Q8WXE9
Q8WXI2
Q8WZ74
Q92506
Q92619
Q92783
Q92889
Q92917
Q92989
Q93034
Q969M7
Q96BZ8
Q96DF8
Q96FF9
Q96FS4
Q96G75
Q96H20
Q96HA1
Q96LT9
Q96MW5
Q96P70
Q96RU8
Q99541
Q99543
Q9BRG1
Q9BSH4
Q9BU89
Q9BUP3
Q9BVG8
Q9BW61
Q9BWT1
Q9BY32
Q9C0B5
Q9C0H9
Q9H1D9
Q9H201
Q9H3U1
Q9H4G0
Q9H5Z1
Q9H611
Q9H6H4
Q9H875
Q9H9C1
Q9HAB8
Q9HAW4
Q9NPA8
Q9NSI6
Q9NX04
Q9NYJ8
Q9NYZ3
Q9P0M2
Q9UHP3
Q9UHV9
Q9UHY1
Q9UK76
Q9UKN7
Q9ULI0
Q9ULU4
Q9UMS0
Q9UMS6
Q9UQ90
Q9Y3S1
Q9Y484
Q9Y5K5
A6NGB9
O95199
P27482
P82675
Q5VVW2
Q66LE6
Q6PII3
Q6ZNB6
Q7Z553
Q86XH1
Q8N3D4
Q8N4P2
Q8ND71
Q96GA3
Q96KE9
Q96MX6
Q96PU9
Q9GZT6
Q9H6X5
Q9H967
Q9HA77
Q9P015
Q9UNL2
A0PJE2
O43325
P0DOX7
P20962
Q5VZ66
Q6V702
Q8IXQ4
Q8N998
Q8WXE0
Q96CT2
Q96NT1
Q9BWT6
Q4VC31
Q5TBK1
Q9NU23
A0AVT1
A1Z1Q3
B2RTY4
O00267
O00757
O14645
O15018
O15550
O43759
O60508
O60783
O75037
O75069
O75695
O94927
O94964
O95104
O95208
O95831
O95861
O95922
O95995
P04271
P04920
P06756
P18859
P23470
P24385
P24864
P31040
P32926
P33764
P35754
P40394
P40616
P41223
P42685
P46939
P48595
P48736
P51161
P51164
P51397
P51790
P53041
P53816
P54252
P57740
P60903
P61086
P62256
P62805
P78537
P83436
Q01581
Q01668
Q02127
Q02779
Q05D60
Q07617
Q12791
Q12882
Q13003
Q13023
Q13459
Q13490
Q13643
Q13769
Q14134
Q14964
Q15291
Q15751
Q16763
Q4KMP7
Q5F1R6
Q5FWF5
Q5MNZ6
Q5T481
Q5TCY1
Q6NUK1
Q6PD62
Q6SZW1
Q6UWP2
Q6UXY1
Q70IA6
Q70Z35
Q712K3
Q7Z6B0
Q7Z6J0
Q7Z7H8
Q86U86
Q86VX9
Q86WR0
Q8IUR7
Q8IV63
Q8IVF4
Q8IWC1
Q8IY31
Q8IYB4
Q8IYR0
Q8N6M0
Q8N9Q2
Q8N9W6
Q8NB66
Q8NBS9
Q8NDW8
Q8NEB9
Q8NF50
Q8NFU3
Q8NI60
Q8TC71
Q8TED0
Q8TEH3
Q8TES7
Q8WW35
Q8WYA0
Q92541
Q92620
Q92817
Q92890
Q969T4
Q96AA8
Q96AX9
Q96EL3
Q96K80
Q96KM6
Q96PE3
Q96T58
Q99598
Q99707
Q9BRV8
Q9BUE0
Q9BY49
Q9BZL4
Q9H0H0
Q9H0U6
Q9H211
Q9H5N1
Q9H7L9
Q9H7N4
Q9H7Z3
Q9HA38
Q9HBH9
Q9HC35
Q9HCM4
Q9HCN4
Q9NP98
Q9NQU5
Q9NQY0
Q9NRJ4
Q9NSB2
Q9NSV4
Q9NSY1
Q9NZ71
Q9NZB8
Q9NZD2
Q9P225
Q9P2A4
Q9P2T1
Q9UBL3
Q9ULC3
Q9ULH1
Q9UNH6
Q9UP83
Q9UPN6
Q9UQ07
Q9UQ52
Q9Y2W6
Q9Y3A3
Q9Y3D3
Q9Y608
Q9Y6I3
Q9Y6R9
A1A5D9
A6QL63
O60245
P0CG34
Q02338
Q5JSL3
Q6ZP65
Q7Z3G6
Q8IZA3
Q8N5M4
Q8TBY0
Q96P50
Q96PE2
Q9BPX5
Q9BQI7
Q9BSE5
Q9C0E2
Q9P2F8
Q9UEE9
Q9Y3X0
A0A2R8Y619
A4QPH2
P61129
Q15527
Q1KMD3
Q719I0
Q8IVN3
Q9BTY7
Q9H1Z4
Q9H299
Q9HCS5
Q9NW82
Q9NXN4
Q9UG63
A6NKN8
Q5JSJ4
Q8IVB5
Q8TCA0
Q9BY89
A2A288
A2PYH4
A5PLN9
A7E2V4
B1AK53
O00244
O00294
O00341
O00370
O14730
O14810
O15530
O43257
O43374
O43520
O43674
O43924
O60437
O60551
O75385
O75575
O75688
O75970
O76031
O76071
O94868
O95168
O95218
P02144
P02549
P05162
P07148
P09382
P09455
P12830
P14317
P17275
P19838
P24723
P27694
P32754
P35568
P42126
P42768
P45985
P47756
P48147
P49005
P49189
P49459
P49589
P49748
P51970
P52757
P52758
P53367
P53680
P54278
P57737
P61011
P61244
P61587
P61619
P61960
P62333
P62487
P67870
Q06187
Q08AD1
Q09013
Q12996
Q13228
Q13233
Q13523
Q13636
Q14147
Q14571
Q14573
Q14CX7
Q14D04
Q15003
Q15052
Q15067
Q15223
Q15283
Q15369
Q15427
Q15493
Q15746
Q15772
Q15776
Q16134
Q16560
Q32P44
Q460N5
Q4LDG9
Q53EL6
Q53GG5
Q5D1E8
Q5JR59
Q5JRX3
Q5TDH0
Q5VT52
Q6IQ26
Q6P1L5
Q6P1X5
Q6WCQ1
Q6ZR08
Q6ZU80
Q7L5Y1
Q7Z3J2
Q7Z3Z4
Q7Z5K2
Q7Z5P9
Q7Z7F0
Q86SX6
Q86TB3
Q86UX7
Q86VH2
Q86X45
Q86X95
Q86XP1
Q8N142
Q8N1I0
Q8N3R9
Q8N960
Q8NBZ7
Q8ND83
Q8NDI1
Q8NFP9
Q8TAD8
Q8TBY8
Q8TD30
Q8WU90
Q8WVK2
Q8WVT3
Q8WWL2
Q92667
Q92830
Q92932
Q96A58
Q96B97
Q96BS2
Q96C92
Q96CN9
Q96EE3
Q96EY4
Q96HW7
Q96J92
Q96JE7
Q96JN2
Q96L73
Q96M96
Q96QF0
Q96QG7
Q96RQ3
Q96ST3
Q99590
Q99757
Q99759
Q9BPX3
Q9BQ15
Q9BQ70
Q9BQG1
Q9BSV6
Q9BVS4
Q9BYB0
Q9BYP7
Q9BZF2
Q9GZZ1
Q9H0K6
Q9H1R3
Q9H3P7
Q9H6S3
Q9HA47
Q9HCD6
Q9HCK8
Q9HD67
Q9NQG5
Q9NQX4
Q9NRL2
Q9NUY8
Q9NWU2
Q9NXL9
Q9P0W2
Q9P270
Q9UBY9
Q9UGI8
Q9UGN5
Q9UJM8
Q9UKE5
Q9UL03
Q9ULA0
Q9ULG6
Q9UNN5
Q9UPQ7
Q9UQ26
Q9Y296
Q9Y2J4
Q9Y376
Q9Y399
Q9Y3D8
Q9Y4P8
Q9Y4X0
Q9Y5A7
Q9Y613
O75153
P0DOX4
Q14324
Q2KJY2
Q496Y0
Q69YN2
Q86X10
Q8IZ73
Q8N9H8
Q8NEN0
Q8TBB5
Q96GY0
Q96M83
Q99442
Q9BW72
Q9BYD2
Q9H446
Q9HCN8
Q9NWB6
A4D2P6
Q5JWR5
Q6ZP01
Q8N8D1
Q93075
Q8NCJ5
Q8TAD7
Q9BPX7
A0A0B4J2F2
A0AVF1
A1L390
O00463
O00555
O00750
O15231
O15504
O43592
O43676
O60566
O75427
O75716
O76080
O76083
O94966
O95251
O95372
O95619
P02771
P02774
P05386
P06746
P07339
P07602
P10243
P16435
P18433
P19447
P23381
P25791
P26367
P27987
P29536
P30084
P33151
P35244
P35520
P42357
P42898
P43652
P49619
P49915
P51687
P54756
P57076
P63098
P83876
Q01831
Q05655
Q12851
Q12929
Q13085
Q13126
Q13237
Q14746
Q14831
Q15363
Q15398
Q15582
Q16625
Q3SYG4
Q460N3
Q4VCS5
Q5JQC9
Q5T8A7
Q5VYS8
Q5VZL5
Q5VZM2
Q676U5
Q68DC2
Q6GMR7
Q6IQ49
Q6NXR4
Q6NZY4
Q6PIW4
Q6PIY7
Q6TGC4
Q6UX04
Q70CQ4
Q7L2J0
Q7L5D6
Q7RTV0
Q7Z333
Q7Z4V5
Q7Z7B0
Q86UU5
Q8IUC4
Q8IUG5
Q8IVL0
Q8IW45
Q8IWX8
Q8IWZ8
Q8IX04
Q8IYA6
Q8IYJ2
Q8N1G2
Q8N3C7
Q8N3K9
Q8N3Y7
Q8NB15
Q8NEY8
Q8TA86
Q8TDB4
Q8TE49
Q8WTQ7
Q8WUM0
Q8WVC0
Q8WVS4
Q8WXH2
Q96BR1
Q96D71
Q96HY7
Q96J84
Q96JY6
Q96KR7
Q96L93
Q99501
Q9BPU6
Q9BTL3
Q9BUE6
Q9BUT1
Q9BUZ4
Q9BW71
Q9BXC9
Q9C098
Q9C0A0
Q9H078
Q9H1K0
Q9H257
Q9H267
Q9H422
Q9H8V3
Q9H8Y5
Q9HCK4
Q9HCM9
Q9HD34
Q9NQ48
Q9NQX1
Q9NRW4
Q9NVD7
Q9NX07
Q9NXE8
Q9NYL2
Q9NYV4
Q9NZN9
Q9P013
Q9UBE8
Q9UBG3
Q9UDR5
Q9UF33
Q9UJ41
Q9UJX2
Q9UJX3
Q9UK41
Q9ULT0
Q9UNY5
Q9UPM8
Q9UPU7
Q9Y2G9
Q9Y2Q5
Q9Y366
Q9Y3R5
Q9Y450
Q9Y4B6
Q9Y4F4
Q9Y5B6
Q9Y5B8
Q9Y5P4
Q9Y5Q9
Q9Y6W6
O00178
O00399
P43308
Q8N5R6
Q93073
Q96FN9
Q9H939
Q9NWH7
Q9NWV4
Q9UHQ4
Q9Y2Q9
A2RUR9
B1AJZ9
D6RIA3
Q5M9N0
Q6AI08
Q8N0Z2
Q8N3Z3
Q8N4S0
Q8NE18
Q96ME7
Q96PX6
Q9H6N6
Q9HC44
A6NGN9
A6NNA2
H7BZ55
Q6ZV70
Q96A19
A3KMH1
A4D1E9
A7MD48
O00232
O00488
O14530
O14967
O15355
O43272
O43768
O43920
O60244
O60292
O60318
O60524
O75147
O75347
O75365
O75553
O75602
O94822
O95163
O95259
O95447
O95544
O96028
P00167
P02008
P06727
P08582
P09430
P14625
P20472
P20618
P22735
P23025
P23919
P24863
P25440
P28340
P30040
P30291
P30304
P31350
P35227
P35998
P38935
P45379
P46937
P49643
P49917
P51610
P52298
P52435
P52824
P54296
P54709
P60059
P68036
P82650
P82912
Q00975
Q02446
Q02763
Q07864
Q08999
Q13011
Q13061
Q13190
Q13325
Q13356
Q13402
Q13404
Q13474
Q14643
Q15007
Q15063
Q15431
Q16204
Q32MZ4
Q5JRA6
Q5JST6
Q5JTV8
Q5T2W1
Q5TKA1
Q68CZ6
Q68E01
Q68EM7
Q6ZRF8
Q7L4P6
Q7Z4H7
Q86VP1
Q86WP2
Q8IWT3
Q8IWW8
Q8IXH7
Q8IYB3
Q8IYE1
Q8IZ41
Q8N1B4
Q8N201
Q8N3L3
Q8N3Z6
Q8N653
Q8NAV1
Q8ND30
Q8NDH3
Q8NHV1
Q8NHY2
Q8TAT6
Q8TDG4
Q8TE68
Q8TEW8
Q8TF76
Q8WTW3
Q8WUQ7
Q8WVX9
Q92743
Q93100
Q969R2
Q96A33
Q96A44
Q96A49
Q96AC1
Q96AY4
Q96BT3
Q96EM0
Q96HP0
Q96II8
Q96KC8
Q96L96
Q96M32
Q96MF7
Q96NL6
Q96PV6
Q96QU8
Q96RY7
Q99447
Q99549
Q99643
Q99715
Q9BQE4
Q9BTC0
Q9BV57
Q9BVC4
Q9BXB5
Q9BXJ9
Q9BY07
Q9BYV6
Q9BZE9
Q9H0C8
Q9H0W8
Q9H1E3
Q9H1I8
Q9H4A6
Q9H8Y8
Q9HBG6
Q9HC10
Q9HCH5
Q9HCY8
Q9NR09
Q9NWU5
Q9NX74
Q9NXH9
Q9P0J0
Q9P1Q0
Q9P2D3
Q9P2N6
Q9P2Q2
Q9P2Y5
Q9UBS4
Q9UBV2
Q9UDY2
Q9UGP8
Q9UH65
Q9UI26
Q9UJA3
Q9UJX5
Q9ULK4
Q9UN81
Q9UNT1
Q9UQN3
Q9Y263
Q9Y2K2
Q9Y316
Q9Y3C8
Q9Y4Y9
Q9Y6A4
Q9Y6X9
A6XGL0
G9CGD6
O95164
P54792
Q13203
Q15404
Q2TAC6
Q53QZ3
Q86UA1
Q8WUA2
Q9BYD6
Q9H7U1
Q9NQS1
Q9Y421
Q9Y4P3
O95081
Q8NCX0
Q8NEC7
Q8WZA0
Q96EV2
Q96SK2
Q9HCJ3
Q9UFN0
Q2TB18
Q5TAA0
Q8N1P7
Q8WWF8
Q9Y5V0
B3KU38
O00327
O00763
O14981
O15027
O15061
O15068
O43156
O43166
O43181
O43310
O43399
O43427
O43752
O60610
O60673
O60701
O60830
O75112
O75381
O75475
O94763
O94779
O95049
O95071
O95155
O95171
O95563
O95622
P04040
P07101
P07738
P0C1S8
P13667
P15498
P15927
P20807
P21675
P21817
P22033
P22914
P23786
P28070
P28715
P30740
P35900
P36954
P38117
P42166
P46527
P48556
P49321
P50502
P50607
P51159
P52594
P53384
P55017
P55201
P60900
P62072
P63218
P98175
Q0VF96
Q10713
Q13107
Q13163
Q13164
Q13617
Q13625
Q13936
Q14126
Q14457
Q14669
Q15124
Q15257
Q15276
Q15326
Q15361
Q15370
Q15631
Q15651
Q15942
Q16513
Q16566
Q16875
Q2PPJ7
Q2VIQ3
Q3KRA9
Q3MIT2
Q3YEC7
Q49A88
Q53HC0
Q53HC9
Q5JSH3
Q5T0F9
Q5T2S8
Q5TH69
Q6NWY9
Q6PIF6
Q70UQ0
Q7L804
Q7Z3B4
Q7Z569
Q86T82
Q86UT8
Q86UY6
Q86VM9
Q86Y56
Q8IV36
Q8IVT2
Q8IWJ2
Q8IX21
Q8IYB5
Q8N183
Q8N1G1
Q8N2M8
Q8N9B5
Q8NBN7
Q8NI27
Q8TAE8
Q8TBZ6
Q8TCX1
Q8TEA8
Q8TEJ3
Q8TEW0
[truncated: 99 more rows]
